# Supplementary material for: Single-Cell Transcriptional Analysis Reveals Novel Neuronal Phenotypes and Interaction Networks Involved in the Central Circadian Clock
Source: Front Neurosci. 2016 Oct 25;10:481. doi: 10.3389/fnins.2016.00481 (PMC5079116; doi:10.3389/fnins.2016.00481)
Supplement: Supplementary file 2 [file DataSheet1.XLSX]

## Sheet: Raw.ct.data
Cell_number	C_49	C_50	C_51	C_52	C_53	C_54	C_55	C_56	C_57	C_58	C_59	C_60	C_61	C_62	C_63	C_64	C_65	C_66	C_67	C_68	C_69	C_70	C_72	C_73	C_74	C_75	C_77	C_78	C_79	C_81	C_82	C_84	C_85	C_88	C_89	C_90	C_91	C_92	C_93	C_94	C_95	C_96	C_145	C_146	C_147	C_148	C_149	C_150	C_151
Animal_Number	DD_1	DD_1	DD_1	DD_1	DD_1	DD_1	DD_1	DD_1	DD_1	DD_1	DD_1	DD_1	DD_1	DD_1	DD_1	DD_1	DD_1	DD_1	DD_1	DD_1	DD_1	DD_1	DD_1	DD_1	DD_1	DD_1	DD_1	DD_1	DD_1	DD_1	DD_1	DD_1	DD_1	DD_1	DD_1	DD_1	DD_1	DD_1	DD_1	DD_1	DD_1	DD_1	DD_2	DD_2	DD_2	DD_2	DD_2	DD_2	DD_2
Light_treat	Dark	Dark	Dark	Dark	Dark	Dark	Dark	Dark	Dark	Dark	Dark	Dark	Dark	Dark	Dark	Dark	Dark	Dark	Dark	Dark	Dark	Dark	Dark	Dark	Dark	Dark	Dark	Dark	Dark	Dark	Dark	Dark	Dark	Dark	Dark	Dark	Dark	Dark	Dark	Dark	Dark	Dark	Dark	Dark	Dark	Dark	Dark	Dark	Dark
Rostral_Caudal	7	7	7	7	7	7	7	7	7	7	7	7	18	18	18	18	18	18	18	18	18	18	18	37	37	37	37	37	37	37	37	37	40	40	40	40	40	40	40	40	40	40	12	12	12	12	12	12	12
Ventral_Dorsal	1.3175	0.773045	0.621417	0.843936	2.76718	2.57025	1.64718	1.39566	3.34086	3.57758	2.36917	2.87505	0.397001	1.79754	1.09479	0.786146	2.96703	1.12584	1.64961	1.7625	3.84742	3.24198	3.58993	0.605527	0.468035	0.766036	1.776	1.82841	1.62548	2.94298	2.87016	3.65142	0.637759	0.129159	2.01132	1.30706	2.0919	2.57199	3.7908	3.82462	3.91116	3.48452	0.945981	0.056971	0.37029	0.80613	2.29941	2.391	2.22617
Medial_Lateral	0.751306	1.67233	3.19191	4.90959	1.13251	2.58321	3.91872	4.86308	2.28522	3.36838	4.24002	5.0383	0.763043	2.71278	3.17781	4.25594	0.476528	2.72778	3.27747	5.83253	2.45777	4.29136	6.47793	0.123017	1.53658	2.57501	0.736784	1.44611	2.80391	1.14333	2.67917	1.46603	0.219294	6.74949	1.61534	3.37552	5.2288	6.65528	1.85192	3.72419	5.84551	6.49404	1.12825	3.59597	5.26017	6.27414	1.39991	2.94666	4.94685
core_group	grp.grey	grp.blue	grp.grey	grp.purple	grp.grey	grp.orange	grp.cyan	grp.green	grp.red	grp.red	grp.red	grp.green	grp.orange	grp.blue	grp.blue	grp.cyan	grp.cyan	grp.red	grp.blue	grp.red	grp.orange	grp.purple	grp.red	grp.green	grp.red	grp.green	grp.purple	grp.cyan	grp.red	grp.orange	grp.orange	grp.orange	grp.green	grp.orange	grp.purple	grp.green	grp.green	grp.green	grp.grey	grp.green	grp.red	grp.green	grp.blue	grp.blue	grp.blue	grp.red	grp.cyan	grp.orange	grp.orange
atp5b	11.4279	10.376	9.61804	9.77594	12.686	11.0294	11.6633	9.99095	10.4285	11.7039	10.9224	9.95463	9.42006	8.9945	9.89403	10.7091	9.47413	11.4656	10.3528	11.4596	11.9454	9.79387	8.35913	11.9173	12.772	10.8734	11.6011	12.7537	11.6267	10.6393	12.5537	10.0082	11.7614	11.1668	10.984	11.2981	12.7432	11.3266	11.5465	11.5438	10.6104	9.87774	10.7451	10.1407	10.1148	11.6501	9.89201	10.3776	10.2056
actb	10.4734	9.46724	8.97775	9.91307	11.5927	9.97689	10.093	10.1932	9.54264	10.4971	10.7269	9.3649	7.89632	7.91224	8.86199	9.61814	8.99212	10.8813	10.7659	11.0134	10.3871	9.18589	9.35455	11.2982	12.3265	10.9307	10.9492	11.6692	11.3528	8.72851	11.6757	8.16917	11.9209	11.1968	10.9534	12.3695	12.5302	10.9139	9.48263	10.9731	11.8106	9.00711	10.2005	10.1076	9.65851	11.6002	8.82823	10.4785	9.80195
hprt	11.8222	11.6184	10.8127	11.036	12.6931	11.4208	12.5009	11.9325	10.9644	12.4611	13.0585	11.2279	9.64012	9.72043	10.3783	11.0521	10.998	11.8304	11.7681	12.2943	12.2451	9.96487	11.0399	13.2743	14.6527	12.9328	12.2769	14.1216	13.2683	10.6932	13.1111	10.1305	14.2461	11.851	12.4274	13.9798	14.6316	14.4997	12.1536	13.3404	13.3105	11.3006	11.7122	11.425	11.1897	12.8207	10.5923	11.7186	10.6586
adcyap1	14.4884	14.4342	12.732	14.0714	14.8758	14.3587	15.6632	13.7714	15.5224	NA	14.9652	14.7279	12.4682	12.6739	13.3601	14.1601	13.292	14.2468	14.5246	14.836	18.6307	14.1399	15.3317	15.6902	15.8306	17.0398	15.8197	15.786	17.5753	14.8957	17.9446	13.6059	14.2177	12.9838	13.3216	15.1645	17.6202	12.8857	17.6101	16.1918	17.8374	14.8816	14.5454	14.835	13.8492	15.2948	13.5859	15.7423	13.1934
adcyap1r1	12.2188	11.6742	10.908	10.551	13.4271	13.1027	12.5172	11.1799	10.1285	11.6672	11.5745	10.8702	10.4804	9.46594	10.9613	11.3644	11.1177	11.567	11.2752	13.1038	16.463	10.3256	10.2905	10.5381	12.8607	11.4581	11.9298	12.1396	11.1547	11.033	12.4325	10.5011	12.5682	11.8643	11.5682	10.7108	13.0333	11.4092	12.4158	11.01	11.7458	9.86773	11.9766	10.7388	10.3259	11.7092	10.1204	10.9837	10.5777
arih1	14.7073	12.5551	12.7137	11.9573	13.2416	13.125	12.4491	12.9357	12.797	13.2762	12.2114	11.9416	11.1297	11.5856	10.5701	12.2907	13.5253	13.1598	12.1147	13.2537	13.6914	11.3453	12.277	13.069	14.0497	13.1113	13.0491	14.9184	13.5962	12.2769	14.681	10.7877	14.6194	15.0282	15.1452	16.2764	14.2756	13.2963	13.4246	13.5903	13.8642	12.5133	13.0825	13.8472	12.8632	13.6657	11.5031	13.1684	12.4644
arntl	13.9842	13.9603	12.7084	13.7639	15.4452	12.9865	14.2766	15.5984	14.754	15.8401	15.0261	14.5976	11.7446	11.8017	13.1139	13.088	13.4371	14.1319	14.6092	14.7931	13.4719	12.6851	14.9101	16.7045	16.4438	15.5625	15.1301	15.351	16.6421	14.4754	16.4263	12.5665	18.4785	14.5026	14.2314	15.0762	17.6028	17.6117	14.0963	15.866	19.5557	15.3223	13.2733	13.6713	12.8714	16.798	12.3896	13.5178	12.9876
avp	9.17409	9.27738	7.77152	7.83288	10.2997	7.84596	8.0726	8.94771	13.0769	9.81129	12.5165	10.3804	10.0727	12.7337	10.351	7.76146	8.36789	12.5411	11.6996	10.0503	8.92707	7.80098	14.4283	16.8732	14.2183	NA	9.21074	9.4827	8.7709	8.64175	9.15877	8.68346	17.3143	9.74542	9.62364	NA	NA	22.4764	8.08047	17.8374	NA	17.0835	11.2205	13.5904	9.43946	15.0697	6.77984	11.5568	10.1245
avpr1a	12.9281	14.646	13.3908	14.3562	13.472	11.5285	13.5794	15.3826	13.0234	16.7092	14.8126	14.0658	9.67445	10.6308	11.7013	12.329	12.2247	12.7147	11.3777	15.2212	14.1154	11.9354	NA	NA	NA	14.7033	11.4629	14.6079	14.6807	10.4145	13.4461	9.80568	17.716	12.3782	12.2612	NA	NA	17.5289	10.6471	16.2917	16.1481	16.074	12.0371	13.3324	13.2556	20.548	10.9544	11.0172	11.3321
avpr1b	15.9031	NA	17.6159	17.4709	18.9052	18.0959	16.3254	16.4436	17.111	16.0589	NA	16.7342	15.1486	14.6033	NA	15.4501	17.1671	17.5252	15.7209	16.7016	17.6499	14.2525	17.698	17.2948	17.5443	18.8684	19.7002	NA	NA	15.4908	16.6628	15.4781	19.4404	16.8328	22.2188	NA	NA	NA	17.918	18.8826	17.3639	14.7262	17.912	19.735	24.2089	18.0564	15.2915	15.7582	15.4522
avpr2	16.2365	24.4626	16.4121	15.7845	18.0183	22.2578	17.8082	14.8523	20.2725	NA	24.9503	17.3547	14.671	14.0213	13.325	16.9173	14.1971	17.7688	16.6832	18.5805	NA	17.0583	17.0118	15.4271	NA	18.9052	NA	18.1395	17.036	NA	NA	14.6935	19.237	NA	17.4011	18.5709	NA	16.7814	17.849	15.8034	NA	15.6388	16.3647	17.4584	16.3103	16.6914	15.199	17.0634	15.6466
bhlhe40	15.4504	14.839	13.6194	15.2458	18.1485	14.9678	23.5897	15.2463	14.5134	15.388	17.8849	13.9008	13.1823	13.6956	12.49	14.3811	14.1429	14.547	15.2649	14.9368	16.9072	14.0117	13.7629	15.476	15.3975	15.3912	16.0454	14.924	15.2243	14.4357	16.2772	12.9207	15.8338	14.97	15.1805	NA	15.6088	14.6191	15.4195	15.8544	14.6309	13.2947	14.6656	14.3845	14.6809	16.3047	13.3318	15.8908	14.0864
bhlhe41	11.7269	11.1754	10.5311	10.9839	12.6985	12.0998	12.6738	10.9616	10.4594	11.3847	12.3334	11.1044	10.6559	10.2351	11.192	11.6436	11.0665	11.0486	9.96279	11.9688	13.0832	10.6598	11.0764	11.6747	13.7429	11.6786	12.375	12.2358	11.8639	11.2946	12.7575	10.43	13.8184	12.114	13.9846	12.4664	14.1641	12.7773	11.1722	12.109	12.6422	11.4788	11.5614	11.6366	11.4762	13.378	9.74846	11.2677	10.8636
brs3	NA	NA	NA	NA	17.4702	16.8494	17.1446	NA	17.2353	17.4393	NA	NA	16.6189	16.4642	15.2113	16.38	15.8144	18.0419	17.1703	NA	16.1408	16.2227	NA	17.9018	NA	16.9119	NA	NA	NA	NA	NA	16.264	NA	17.9671	NA	NA	NA	NA	NA	NA	17.9061	18.7577	17.2525	17.2608	18.9305	18.2846	16.8907	16.5912	NA
calb1	13.1701	12.179	12.2392	11.5666	15.0443	12.7668	14.5709	13.4175	11.7809	13.961	12.6618	12.0676	10.908	11.9031	11.9768	12.8513	12.1896	13.1248	13.2224	13.2829	14.2571	11.7975	11.3421	14.1571	15.5162	13.3913	13.8606	14.0509	15.1398	11.3642	13.9282	10.6229	15.3163	13.3522	13.4697	13.5694	17.5145	12.6134	11.7687	14.1997	14.1011	11.0274	13.027	12.8731	11.5174	13.615	12.23	13.7732	12.0807
calb2	17.728	16.7125	15.642	15.6397	17.0262	17.4106	18.4542	13.86	15.4783	17.4502	16.2743	15.584	12.607	12.6389	13.4518	13.6629	17.006	15.9588	14.6671	17.7884	15.9416	14.1029	14.2811	22.6828	15.2821	15.4105	18.9438	20.3607	15.2367	17.3667	16.9347	16.6496	15.2188	15.6622	17.4281	17.4176	19.7001	13.957	15.5555	16.3385	17.9376	13.2779	14.057	13.8482	14.2285	15.255	15.6389	16.2863	14.125
camk2a	14.9151	10.9615	12.2658	12.6134	14.8016	12.6944	13.6643	12.7716	11.3193	11.8643	13.3063	11.3374	10.8749	10.148	10.1289	12.3166	11.5318	11.0447	12.6431	13.4079	14.7781	11.0908	11.5437	13.1853	14.7424	13.0855	13.2214	15.4528	14.0549	11.4315	14.2502	8.88065	15.5393	13.4428	13.2741	13.3698	15.2824	14.0889	12.6645	14.3689	13.8281	10.2792	12.5405	12.4215	11.2095	14.4164	11.6977	13.1904	13.0665
camk2b	14.1572	11.0807	14.5404	14.3711	16.7164	14.1364	15.0874	13.1481	14.0893	13.7626	14.9366	14.1137	12.7495	11.748	13.2578	15.9522	14.8604	15.8097	14.5919	15.3398	15.2583	13.2681	13.4966	17.769	16.6406	15.2284	16.5945	19.6197	18.7176	15.4275	16.8257	13.1017	16.2596	14.9977	15.7742	17.5491	17.8494	16.8829	16.7681	16.2067	16.3955	12.6766	14.8528	15.4366	14.6488	16.624	14.4202	15.2303	14.7143
cebpb	17.2343	19.4521	17.3417	16.0591	18.4747	NA	NA	16.7498	15.5698	17.6773	17.1674	15.2622	14.0817	14.8053	16.8589	16.9373	16.6802	19.4373	17.3962	16.1016	16.6436	15.4331	15.3752	17.2327	17.9829	17.6203	18.909	17.4659	18.3148	17.5016	19.158	NA	17.786	17.0925	16.9247	17.4702	NA	18.1534	18.3462	19.7923	18.2626	16.5681	18.7888	15.8884	16.4265	17.9878	16.3499	18.4993	16.7266
clock	13.9776	13.5959	13.2339	13.2127	16.1657	13.2593	14.5931	14.6454	14.1764	13.2997	14.8577	13.7315	10.7628	11.965	10.6756	13.4473	12.983	15.0302	16.1193	14.6641	16.6934	12.3654	13.9413	17.056	16.9153	14.9044	13.8969	15.0787	16.9191	12.8559	16.1678	11.6396	17.5793	14.6054	15.142	14.9288	17.3403	16.6383	14.4102	14.9975	16.4809	13.0948	12.9639	15.0664	13.6103	17.3965	13.3338	15.3168	14.5129
cnsk2a1	13.8188	12.2038	12.1391	12.5293	14.3027	12.6029	13.5075	13.2917	12.9903	13.9118	13.4794	12.5166	10.7932	10.6615	11.0124	12.0781	12.0306	13.7253	12.8505	13.3532	15.8293	11.7424	12.2403	14.509	14.9961	13.9007	13.2562	15.3435	13.5389	12.9199	15.1866	11.4832	14.9462	13.8725	13.3001	15.9105	15.1907	13.6555	13.0422	13.6375	14.5999	12.4755	13.6215	13.3497	13.3764	14.6016	12.3434	12.8029	12.945
creb1	14.6121	11.7442	12.7946	12.7192	13.4176	13.2965	13.2247	13.9594	12.7193	13.7347	14.4308	15.3297	11.3377	12.2508	13.0882	12.7233	12.1752	13.7313	12.8338	14.2609	14.9324	12.9104	13.2316	13.696	14.1811	15.346	12.9454	16.0771	16.1816	12.5642	13.4129	11.7873	14.9101	14.7952	14.1897	13.7987	15.9863	14.4511	13.3708	14.1328	13.4422	12.3739	13.3531	12.9677	12.0968	14.2156	12.3584	12.885	12.7595
crebbp	11.1514	10.4243	10.223	10.1213	11.2689	10.6636	10.7623	10.3721	10.0398	10.6463	11.4099	11.4368	9.38073	9.00007	10.1839	10.51	10.4718	11.1156	10.6475	12.1492	11.1366	9.62395	10.9159	11.9308	11.7509	11.8495	10.6588	11.5868	11.7038	10.149	11.3568	9.55931	12.0521	12.3842	11.055	13.821	13.1189	12.1242	11.034	11.7716	11.4476	10.0634	10.2396	10.416	10.1788	11.1522	9.11999	10.1251	10.3055
cry1	15.9709	14.5396	13.7221	14.547	16.9995	16.1767	14.8332	16.634	15.5843	17.405	18.7018	14.0858	12.4808	13.9471	14.5173	13.4521	13.7655	15.4696	14.7708	16.2241	15.6765	12.9629	16.3067	18.5096	19.5383	16.1727	15.1207	16.2409	16.8453	14.6228	17.3715	12.2118	19.6049	15.0515	14.6739	18.5787	18.8242	18.3625	15.1348	17.0544	18.2323	15.0628	14.7233	16.0089	14.6332	20.8922	14.1352	14.969	14.4362
cry2	15.1602	14.077	13.4601	13.653	16.5561	14.1087	15.0766	14.8852	14.21	15.6128	14.941	14.9096	12.6086	13.2822	13.1959	14.6312	14.2513	14.7902	15.2526	15.8772	19.9692	13.5254	13.8457	16.3885	16.6379	14.8058	16.0691	16.9072	15.3378	14.4	15.0622	13.9817	16.8189	15.5801	15.0978	17.0338	18.0145	16.6254	14.4232	16.7639	16.5535	12.9044	15.3257	15.2343	13.7238	16.934	13.9271	15.1936	14.683
csnk1d	12.3804	12.1387	10.8716	11.3102	13.0815	11.8796	12.5818	12.1397	11.5868	12.7446	12.4562	11.8428	10.0317	9.52544	10.5886	11.5652	11.032	12.1957	11.9447	13.2484	12.7441	10.5018	12.0302	13.7616	13.732	12.9889	12.0974	13.715	12.8301	10.9333	13.1786	10.1918	14.2505	12.0318	12.123	14.9417	14.0072	13.0624	11.1641	12.4442	12.9494	10.829	11.7645	11.7351	11.0161	12.9379	11.0335	12.0248	11.4224
csnk1e	13.2485	12.8134	12.273	12.4573	13.6415	12.6492	13.4264	13.1374	12.5434	13.8413	13.5139	12.1698	11.5705	10.7806	11.9776	12.4644	12.3243	13.0866	13.0453	13.9715	14.8967	11.9621	12.2461	14.4296	16.9955	15.0667	14.2578	15.9158	14.7231	13.3901	13.8853	11.945	14.9779	13.387	13.5367	15.6754	15.183	13.6228	13.4243	13.5755	14.8889	11.4645	12.7069	12.9348	11.771	14.3937	11.7608	12.4216	12.2477
cul5	14.7325	14.3066	13.8039	14.7853	16.3228	14.7325	16.1419	14.8892	14.7406	14.3227	14.7142	14.236	12.3315	13.432	13.753	14.631	14.36	14.1272	14.4345	15.6648	15.4773	13.5554	14.7457	16.0973	17.8132	16.8573	15.0721	16.3164	16.9154	14.5687	15.4765	13.4184	16.02	14.3735	16.3336	17.7556	17.1685	15.8319	14.8826	16.8912	15.1147	14.5439	15.357	14.7269	13.9325	16.9673	13.871	14.1538	13.8021
dbp	14.1009	12.6435	12.4545	12.492	15.2022	14.3465	14.2143	12.9788	12.6609	14.7755	14.4074	13.6891	12.9794	13.1446	12.9254	13.2528	13.2336	14.0986	13.7405	14.7146	14.9825	13.8592	12.2842	13.9901	15.161	12.9211	15.2361	14.0951	14.7135	13.2939	15.3327	11.927	16.7403	15.4482	14.9449	16.9625	16.6289	15.1344	14.2128	13.4877	15.302	13.6774	14.5266	13.4676	12.1826	15.5555	12.3566	13.6998	13.7111
drd1a	13.3399	11.3029	13.7042	12.2911	16.3966	13.105	14.2483	13.4369	13.1623	13.137	15.2727	13.5233	11.013	12.1187	12.7684	12.8749	13.2598	15.4637	15.2446	14.2789	14.7185	11.9418	12.8277	16.3893	14.9828	15.47	14.4875	15.6509	15.2016	13.1713	14.7708	12.1937	17.8932	14.1474	15.2765	17.0091	17.2398	17.644	13.9095	14.9268	18.1322	18.9288	12.2801	12.7768	12.7118	14.781	11.7146	14.112	12.7836
dusp1	16.8816	13.8645	13.7175	14.3674	16.1831	16.1792	26.2231	16.0165	14.3936	NA	14.6819	NA	14.9538	12.9658	16.4403	15.0076	17.8352	14.0361	15.2539	14.3355	18.6067	16.6787	NA	17.9331	16.68	16.471	19.1598	16.1892	NA	13.3525	16.5949	15.5158	21.1418	18.5036	15.0482	NA	17.6359	15.0429	15.5663	16.6063	16.9492	16.0915	19.068	15.8568	13.9889	16.1602	14.773	15.7364	13.788
dusp4	21.0236	18.6061	17.8813	NA	22.2621	17.7855	18.6484	18.2172	NA	NA	16.9667	18.3805	21.3375	NA	NA	21.1499	19.791	17.3388	17.5123	NA	NA	23.1739	18.9952	NA	NA	17.4614	NA	NA	18.742	21.2403	18.6778	19.6446	NA	NA	23.9135	19.6912	NA	NA	21.0148	21.3662	20.341	NA	19.6631	NA	18.0232	22.9844	22.405	19.8195	17.338
egr1	NA	11.2192	16.5742	17.2919	16.0533	17.3029	NA	18.977	21.9084	NA	17.6588	15.1176	16.0006	13.5742	12.3848	19.5389	NA	15.3542	14.2938	17.2817	NA	17.5459	14.6098	NA	19.013	11.7663	16.7821	NA	NA	12.5079	18.5318	14.1143	18.8956	18.1872	17.1165	NA	15.4909	14.1493	14.4243	NA	16.758	NA	18.6934	12.684	16.996	NA	15.4866	15.6381	12.0187
egr2	16.786	15.7961	17.983	17.8091	17.2412	17.5178	17.5083	16.3012	16.1151	NA	17.9031	16.9677	14.7464	16.8878	14.1175	16.295	15.8055	14.7905	17.1778	17.5504	NA	15.2593	15.0439	NA	17.765	NA	16.2972	16.7936	17.2194	20.2497	18.2728	15.3956	22.4488	16.5744	19.2051	NA	19.7587	NA	17.3829	NA	22.3553	15.7176	15.0904	16.2583	20.8104	NA	16.0545	16.6835	16.819
fos	20.3503	18.2587	NA	18.9983	NA	18.1571	NA	16.3704	19.2556	NA	17.0993	17.7221	NA	19.6735	16.5725	NA	NA	16.1149	18.2044	NA	NA	18.4574	19.7811	NA	19.667	15.2575	NA	NA	NA	16.4528	19.0034	20.6212	NA	22.1754	NA	NA	NA	NA	17.3829	20.0387	15.0423	22.8975	20.0474	NA	NA	19.1476	20.5364	NA	17.6774
gabbr2	15.9378	14.6841	14.3449	13.8432	16.063	13.934	14.602	12.2688	12.6754	13.7655	12.8968	12.9027	12.5463	12.1584	13.7537	14.8333	14.449	13.9136	14.0645	14.8456	16.594	12.4951	12.4724	14.5171	15.1703	13.7453	15.672	15.2136	14.1503	13.5302	14.3962	12.9823	15.5377	14.2024	14.3635	15.6202	16.0062	13.8888	15.1027	14.5086	14.049	12.2324	13.8697	14.1937	13.5113	15.4417	13.7791	13.5308	12.9599
gabra1	12.9017	12.4025	11.0481	11.8044	12.8892	12.5967	13.7694	10.8271	10.6198	12.3634	11.0401	11.4542	11.8918	11.5514	11.1028	13.8932	11.9956	12.4877	13.4149	12.2475	15.7762	11.4801	10.4677	13.4887	14.9969	10.4174	13.8918	14.0404	11.3762	12.749	14.783	12.5953	11.6032	11.8545	11.4444	11.9631	13.4975	11.1015	12.0405	12.5048	11.8115	9.57798	13.9498	14.0399	12.5713	15.2878	11.9032	12.9873	11.3345
gadd45b	18.2938	21.3839	19.7377	NA	21.1896	NA	16.939	25.0705	NA	NA	20.6852	NA	16.6851	13.8513	NA	21.4008	16.8077	18.3581	NA	19.5731	NA	17.5748	NA	22.3215	20.8924	NA	NA	NA	21.4773	18.4476	18.7825	15.4163	NA	NA	NA	NA	NA	NA	19.1069	NA	NA	NA	NA	17.5018	18.6402	NA	18.009	18.1101	16.6889
gria1	12.9111	11.697	11.6987	11.403	14.7486	12.0363	11.5604	11.8958	10.8403	11.3984	11.9021	11.2264	10.6975	10.9918	10.7906	11.8683	12.0692	11.4863	12.8811	12.5975	14.0045	10.1051	10.8156	12.6242	14.3315	12.3434	13.6726	14.3799	13.608	11.709	14.2446	10.7514	14.1033	13.1822	12.8226	13.1879	14.4938	13.2207	13.2549	13.32	12.5871	10.1787	11.8483	12.1875	11.7427	12.6079	10.8185	13.3507	11.6403
gria2	10.5081	10.1895	10.1435	10.3431	11.7634	10.4311	12.6647	10.7876	9.82583	10.6883	10.6415	9.71573	8.59078	8.59881	9.24798	10.6224	10.721	11.478	10.8211	11.5151	12.8007	9.28336	10.2655	12.0479	13.1104	11.5255	12.1972	13.1909	13.1076	10.1062	11.8326	9.22286	12.9315	11.4979	11.5162	14.1665	15.2465	11.8846	10.7587	11.4503	12.2028	9.2705	10.5931	11.0076	10.0222	11.9976	9.71128	10.8189	10.5074
gria4	16.9715	14.0522	13.358	12.9544	17.2865	13.9014	15.3352	13.7055	12.5428	15.4412	13.6476	12.4601	11.548	10.6733	11.5779	14.7142	14.6714	14.1127	14.7422	13.8263	14.7116	13.0613	12.9998	16.1685	16.9667	13.2996	15.0365	16.8585	16.0513	12.9366	15.7533	12.2429	16.9202	14.5114	14.9356	17.8167	17.8905	16.1157	14.5153	13.766	15.1221	12.6061	14.4806	14.6281	13.6684	15.6652	12.4792	14.6924	13.3248
grin1	15.439	12.7187	14.3339	14.3	16.4006	14.365	14.5823	15.4513	14.3936	14.5673	14.8061	16.9365	13.0949	12.0092	13.2073	15.2746	15.246	14.8321	14.4333	16.5499	15.5317	13.723	14.617	18.5815	18.301	NA	15.1622	17.5108	15.981	14.139	15.6095	13.403	22.0226	15.7001	15.2433	17.8102	NA	15.8075	15.1768	17.7029	16.391	13.1982	16.3143	14.058	13.9758	16.857	13.8196	14.7006	13.8381
grin2c	11.8298	13.2401	11.2996	10.7459	13.8203	11.1016	12.063	13.2204	14.6537	13.324	15.5893	11.3868	11.8177	15.0298	13.0863	11.4147	10.5979	15.3936	14.7616	12.4273	13.7134	10.0709	14.654	14.6579	19.0258	16.4383	12.9041	13.9384	14.803	11.4008	14.2679	10.7791	21.9495	12.986	12.9254	NA	21.9844	NA	11.7441	17.8322	18.2387	13.2166	12.9106	17.817	11.8708	16.0278	10.8303	13.3437	12.9878
grm1	19.3051	14.7545	15.3402	16.1981	15.4504	16.8728	22.2623	14.8264	14.8676	20.7053	14.8567	14.8266	13.1996	11.8978	12.2648	17.2772	18.9806	16.9875	15.3304	21.02	NA	14.4184	16.2831	16.3823	17.5089	16.2125	17.7636	NA	15.8589	13.76	16.8229	12.2942	23.4653	17.8924	16.0401	17.3385	23.1234	18.4405	15.0972	16.9133	16.3883	13.1354	15.4257	13.7695	14.1981	19.3299	14.8788	14.3681	14.5989
grm5	15.0577	10.7114	12.816	13.7158	14.8872	14.4577	18.8473	13.0578	13.2543	12.6116	13.7189	14.6314	11.4914	10.7575	11.4921	15.3807	15.0535	12.0706	12.7491	13.7615	16.7808	12.7513	13.7748	12.9284	15.8264	13.8107	15.3068	NA	14.1351	12.0732	14.3881	11.7746	14.7177	14.4404	12.9287	14.2124	15.098	11.3766	12.894	12.7042	14.6363	10.6374	13.1234	13.2419	12.5445	13.9153	12.5577	12.3458	11.7215
grpr	13.5245	14.6355	14.1852	13.5463	14.296	13.3827	14.429	14.2729	14.4127	14.5793	15.9727	13.9703	12.4076	11.1252	11.8737	14.2077	12.9243	12.6131	12.3864	15.7854	14.1687	12.7619	NA	15.5244	NA	16.3224	11.9456	16.2754	15.9158	11.3311	15.4093	10.0965	NA	15.4739	13.6202	NA	NA	13.2561	11.0887	18.9347	NA	16.1301	13.1285	14.0969	16.0037	18.6526	11.3115	11.9603	12.2069
gsk3b	11.8385	10.6878	10.2685	10.5476	12.2619	11.0706	11.8602	11.0816	10.6515	11.4254	11.7662	10.4742	9.53598	8.75874	9.53168	10.5858	10.7068	11.0444	10.9904	11.7222	14.197	10.4868	10.2785	12.0489	13.1289	11.5803	11.7554	12.5344	11.874	10.6289	12.7108	9.40738	13.1567	12.0627	11.6716	13.4008	13.7033	11.3994	10.5726	11.4894	11.5832	10.2335	10.7712	10.7896	10.6616	12.3534	9.74413	10.703	10.0493
id2	17.7803	16.6715	15.5521	14.9131	17.151	15.6581	15.6717	17.3631	17.3157	17.4835	NA	14.8811	13.8735	12.7539	12.4395	15.6007	16.9786	15.0434	14.6068	16.5812	16.2462	13.4501	16.972	17.1915	17.5713	16.8883	16.8557	16.5311	16.567	14.7493	17.6108	12.4727	22.4628	16.6706	17.5066	NA	18.2241	16.7941	15.954	15.6861	23.2638	14.1252	16.8151	16.7094	14.1979	19.3544	13.7319	15.1412	14.8734
jun	14.9904	15.9437	15.8311	16.1883	17.6943	17.2091	16.8641	14.797	16.6004	16.1554	17.4293	NA	15.2726	15.6322	16.3331	17.1672	15.4298	17.2222	18.1695	16.6488	17.6442	16.2004	17.4386	17.317	18.4471	15.9703	18.2312	18.3411	17.7201	16.7313	19.0376	16.9941	17.9173	15.3434	17.0833	17.0491	16.9441	18.9727	18.0651	16.0865	NA	15.7364	18.1241	16.9754	17.2934	15.8996	16.5078	18.167	16.737
junb	16.9862	14.1047	16.3758	16.8078	15.7197	17.1385	16.2455	17.9911	19.5913	17.1515	15.841	15.2698	15.8432	14.5781	15.033	15.8149	16.324	15.2042	14.9345	18.7293	18.541	15.8252	15.8469	18.1665	NA	16.6993	18.7751	NA	NA	15.6386	16.7172	15.6417	NA	22.6735	17.081	NA	19.2138	21.4948	16.3338	16.2483	17.8161	16.2193	17.8873	17.5165	17.5512	NA	16.5938	17.8132	14.4232
mapk1	14.9682	11.866	12.6301	13.4979	14.8127	12.9233	13.9659	13.2832	12.903	13.5439	14.2293	12.9551	11.3323	11.6675	13.2522	12.878	13.3787	13.5165	13.5013	14.622	14.827	12.4716	12.1665	14.6555	15.5178	14.4638	14.6013	15.5584	13.1898	12.6843	13.8503	12.1129	15.0665	13.7351	14.1482	15.2342	16.3525	12.9806	13.038	14.2588	14.4549	12.4371	13.5688	13.2313	12.5343	13.7471	12.5659	12.4821	12.6547
mapk3	12.7369	11.8023	12.6775	12.0553	14.915	12.4183	13.4103	12.0017	11.9286	13.5415	13.5327	12.2519	11.2088	11.5333	10.729	12.2719	12.1621	13.4604	12.7564	15.3246	12.8453	11.4494	11.8107	14.3548	13.6362	14.8251	14.2693	14.0893	14.292	13.3139	13.6699	11.5218	13.5531	13.2601	12.9573	16.2678	14.7853	13.5342	12.905	14.1569	14.7078	12.2373	12.0284	12.0514	11.9859	13.8816	11.8703	12.7365	12.0533
nfil3	19.0729	16.6963	15.6095	16.4634	18.4737	15.6944	17.5908	24.673	17.1362	17.7965	18.1502	17.5358	14.2026	14.4129	15.596	16.3819	17.7421	16.9092	16.931	NA	NA	14.8879	18.2838	NA	21.8759	17.5203	19.909	21.369	20.812	17.7319	18.6788	15.848	20.741	16.8669	19.1731	NA	NA	NA	17.9659	NA	18.058	NA	16.2135	17.2149	15.6935	18.7026	15.5867	16.9643	14.9766
npas2	13.9908	12.7949	16.1375	13.0931	14.9317	12.5961	15.4029	14.7168	12.0631	12.9543	14.4394	13.3426	13.4466	13.7517	14.4031	NA	13.8982	15.0646	15.6306	14.7877	16.8541	13.3671	14.3334	16.7158	16.5878	14.4491	15.7212	16.8709	15.9215	13.5048	16.5156	12.7448	17.4374	15.356	15.4143	17.7971	16.9013	14.68	14.05	16.3733	17.0118	14.2413	15.0223	16.611	15.0036	16.7721	13.3343	14.8991	14.5486
npy1r	17.325	14.0138	15.1184	22.8941	18.6465	14.7849	18.8152	16.7838	17.0589	NA	18.0473	14.7867	12.7558	11.5836	11.8123	15.0529	19.3024	14.0582	14.1374	17.9546	17.2383	17.3792	14.0635	18.7697	13.4496	16.5732	17.1014	NA	17.6188	15.2657	16.4367	13.211	18.3014	16.0176	NA	16.0776	16.8534	17.6575	17.1315	16.5863	19.6438	13.612	14.561	13.4118	14.3414	15.1356	13.7774	12.6987	14.2968
npy2r	16.1364	15.6177	14.7805	16.3002	17.5067	16.0545	NA	16.5607	NA	NA	NA	15.3988	14.4668	16.2987	14.5582	17.2435	14.069	NA	17.6915	NA	NA	16.6448	NA	17.2868	NA	15.091	NA	21.2104	17.786	16.1252	17.3645	16.2629	16.7152	13.5791	15.7695	16.6722	20.3702	17.9721	18.4365	17.2414	NA	12.6189	17.0479	16.7956	16.6476	NA	15.9458	17.6653	16.4098
npy5r	18.1457	15.5703	16.4633	17.0232	18.4264	16.3684	18.7379	16.3666	16.2449	16.1732	19.35	15.1312	13.6473	12.6402	13.847	16.4745	22.1526	14.3757	15.7659	16.0882	NA	16.1572	16.7209	18.3156	NA	15.1682	16.1349	NA	16.08	17.4275	18.085	15.7142	16.4072	16.1667	20.1299	16.9226	19.7178	25.119	15.6172	17.105	NA	15.1646	16.4072	14.0372	16.1146	17.4951	15.3946	14.9758	15.6466
nr1d1	15.6806	15.0383	14.6218	12.8002	16.1457	13.334	17.2649	14.8769	13.2643	13.0252	13.2104	14.5879	13.2223	11.8284	12.7363	15.3258	14.4538	14.4403	16.1242	15.2736	16.6101	14.1092	12.7894	15.244	16.8753	14.0346	16.9313	16.4463	15.8279	15.4105	16.8244	14.4556	18.5935	16.382	16.7501	19.0251	22.5186	16.6032	16.7813	15.373	18.5572	14.2298	15.7591	15.7265	14.2428	16.6238	12.7761	16.3618	15.1801
nr1d2	15.1798	13.5587	13.8925	14.5411	16.9452	14.9814	15.2371	14.6118	13.8683	15.6094	14.7436	14.2248	13.5077	13.6109	13.5235	14.4725	13.765	14.8862	15.3998	16.0843	17.86	15.4684	12.7528	15.7049	16.5003	13.6948	16.3429	15.3826	16.3904	15.8713	15.5362	12.6484	17.3354	14.7697	14.8629	16.5665	17.0182	18.007	15.9073	14.8221	16.4528	13.8498	15.9618	14.9785	14.109	16.2938	13.715	15.2702	14.7759
nr4a1	18.3983	17.6277	20.5839	19.3893	20.897	25.2609	23.4187	21.7148	NA	NA	18.9651	NA	19.4377	20.1167	16.5224	19.1926	21.0251	16.8976	17.2833	23.2322	NA	NA	21.9659	NA	23.1807	21.6289	20.6943	NA	23.1066	17.0201	20.7051	18.6315	20.7431	NA	NA	NA	23.9237	22.6342	22.2467	23.0872	23.683	NA	20.0326	18.134	20.6734	22.8264	NA	NA	15.9518
nr4a2	17.4738	NA	NA	18.805	19.2109	NA	NA	NA	NA	NA	NA	NA	17.9115	NA	NA	17.3898	NA	17.4093	19.3776	NA	NA	NA	NA	NA	NA	NA	NA	NA	NA	18.2812	19.1379	20.5182	NA	NA	NA	18.9186	NA	NA	NA	NA	NA	NA	NA	18.1166	NA	NA	18.9859	20.5448	17.5549
nras	18.4103	16.5451	15.6123	18.0736	18.5547	17.488	17.8846	17.6657	16.7451	18.8796	NA	16.3633	16.3259	16.5981	16.1713	18.141	16.2113	20.138	19.2505	17.7661	NA	16.6114	17.0953	19.5809	19.6862	18.4117	18.4861	18.933	18.5147	16.493	18.2146	16.4118	17.3603	18.6008	18.8857	17.7035	17.1197	19.9426	17.5739	18.759	19.914	15.8175	15.9173	17.6597	17.4234	19.9961	15.676	17.2685	16.5231
pcsk1n	10.9307	10.067	9.57147	9.86345	11.6321	9.99324	10.7896	9.57713	9.46885	10.4368	10.3891	9.33238	8.31724	7.45333	9.92589	9.75502	9.51586	9.98934	9.57416	10.4617	11.5687	9.48948	8.81688	11.2605	11.9526	10.4527	10.7746	12.0218	11.6208	9.7139	11.4019	8.83366	12.5333	10.6537	10.4335	11.8889	12.7206	9.70677	10.2326	11.3091	11.3066	9.0786	9.37882	10.1028	9.80726	11.4624	9.10361	10.651	9.39841
per1	15.4297	13.5011	13.9847	14.8752	16.4133	14.3353	15.0791	14.6092	14.9626	19.1158	15.5278	17.4272	14.2093	13.9405	14.2982	15.6802	15.1416	14.4563	13.783	15.4182	17.6392	15.1825	15.0233	14.8036	15.6122	14.4675	16.2493	15.7169	15.6494	14.4881	15.5636	14.6628	14.8906	16.5868	15.5883	18.2936	17.1739	18.3009	17.2335	17.1102	15.2828	17.2383	15.2635	15.8089	14.7321	16.6532	15.2396	14.2715	12.1485
per2	14.626	13.773	12.6813	12.8771	17.9225	14.2615	13.0101	14.6322	16.5359	15.535	16.9747	NA	13.8195	13.4984	14.4039	12.9639	13.1209	16.4249	14.0863	14.9051	15.2585	11.7559	17.5225	15.6334	20.7236	14.7455	15.2733	14.2676	14.8365	14.2913	14.3005	13.5829	17.0055	15.2659	15.6244	18.3269	19.6107	16.6968	14.7629	17.0711	17.4402	13.9775	13.7268	14.3064	12.1262	17.0047	12.5607	14.3334	12.5225
per3	18.4627	18.9985	17.1584	17.8165	20.3928	18.647	19.5624	19.2306	18.8091	20.0536	18.4645	20.2446	16.6797	16.5875	20.5119	17.9302	19.1814	17.8273	17.893	21.239	19.5764	18.3507	21.2833	19.9726	21.302	18.665	19.6792	18.9961	19.0283	17.4836	19.5834	18.3013	20.499	18.7247	17.3812	21.9029	22.1865	22.7617	19.0128	19.5658	20.0886	16.3383	18.8426	17.6549	18.1904	19.9491	16.5722	17.4487	18.0427
ppp1ca	12.53	11.2434	11.1768	10.9787	12.9766	12.3232	12.2527	11.81	11.9142	12.957	13.3524	11.7437	10.5973	10.0543	11.3406	11.5566	11.8651	12.3816	12.2875	12.1748	13.5941	10.9372	11.5646	14.2191	14.1454	13.6842	12.7072	13.3201	13.2825	11.1589	12.9114	10.5827	14.5676	13.1381	12.7269	13.272	14.5764	12.6435	11.5246	12.9484	13.1917	10.9027	11.472	11.8415	11.7237	13.716	10.6972	11.7757	11.262
ppp2ca	11.165	9.93007	9.52051	9.99657	12.0528	10.351	10.9953	10.6718	10.3265	11.6595	11.5999	10.4996	9.03873	8.68104	9.939	10.3549	9.6398	11.0256	10.9931	11.55	12.1299	9.65116	9.69159	11.9489	12.9417	10.5402	11.2068	12.3073	11.7187	9.76963	11.6863	9.78741	11.3175	11.2482	10.8687	12.0943	13.0417	13.2354	11.2368	11.324	11.6042	10.6575	10.5858	10.3682	10.1073	11.6496	9.20221	10.4732	9.69524
prkaca	11.4954	11.5166	10.6952	10.9319	13.3559	11.032	11.8928	10.9542	10.7068	11.5233	11.8505	11.0767	9.81857	9.41855	10.3253	11.4049	10.8289	12.1488	12.1008	12.1178	12.4939	10.5002	10.7851	12.947	12.998	12.3851	12.3842	12.9203	12.9707	11.228	12.9208	10.205	12.5087	11.7489	11.6483	13.2019	14.652	12.489	11.4928	12.4698	13.0128	10.8636	12.0461	11.898	11.2984	13.1848	10.8522	12.2709	11.2425
prkacb	11.8481	11.14	10.5403	10.6217	12.6259	12.11	12.2998	11.4188	10.4041	11.211	11.2555	10.5554	9.61696	9.16136	10.1041	11.3904	11.3146	11.6597	11.8349	11.9003	12.7688	10.5768	10.4616	12.4718	12.8017	11.2388	12.6143	13.7315	11.9411	11.2113	12.6125	10.0644	12.7923	12.1536	11.5167	12.1245	13.683	10.6994	11.5686	10.496	11.9173	9.20719	11.5951	10.9705	10.9051	12.0562	10.6919	11.6529	9.38314
prkca	12.0329	11.7289	10.6831	10.6535	13.7174	11.5896	12.3554	12.0723	12.5395	11.845	13.4047	13.3123	9.78942	11.3658	11.4063	11.5629	11.7013	13.7633	12.8411	12.1058	13.2244	10.4428	11.4021	14.3433	13.7431	12.5628	12.5461	14.5697	14.2275	10.4062	13.5796	10.3132	15.3285	13.0702	12.6292	18.1188	20.4269	15.4239	11.8803	15.6589	13.861	11.5711	11.4573	12.9724	11.338	13.8568	10.4811	13.2575	11.799
prkcb	13.4216	9.6006	12.8328	11.4274	13.8312	13.4642	12.8827	12.3199	11.4633	12.5366	13.5836	11.3408	11.6531	11.5661	12.9088	13.6331	11.939	13.7354	14.2558	12.8732	13.7662	11.4134	11.5239	13.7204	18.0002	13.5537	14.2497	14.8169	13.1167	12.7164	14.1885	11.4875	14.9812	13.187	13.4508	15.9162	15.5728	13.9208	11.9408	12.6266	12.8917	11.0372	13.7313	12.955	13.5004	14.5533	11.8437	13.3511	12.8458
prkg1	17.9966	NA	NA	17.7559	18.0481	16.0314	18.0547	16.089	15.869	16.4424	NA	18.0433	NA	15.007	15.6709	16.4298	14.9293	NA	17.0895	NA	16.8072	17.999	NA	19.4944	NA	NA	16.0466	20.1756	17.5438	16.5209	NA	14.0808	NA	NA	19.4148	NA	19.4444	17.6159	15.6504	16.5997	17.5781	15.6937	17.4101	NA	20.4124	NA	14.0353	19.278	18.1622
prkg2	15.1446	19.369	14.7935	13.1766	14.5924	13.594	14.7953	15.621	15.059	14.1217	NA	14.9237	11.8941	11.667	11.2079	14.9361	13.8072	14.0393	13.9896	21.7368	15.8166	13.7047	16.8113	NA	NA	15.2053	13.2096	15.5973	19.6884	12.3908	16.6776	11.1133	NA	15.4229	15.0116	NA	NA	NA	12.2891	15.3225	16.3535	NA	13.3956	13.1261	14.1173	14.8909	12.5001	13.1323	13.3384
prok2	14.4038	14.4383	14.927	NA	18.7372	15.7685	17.8357	16.7024	17.6289	16.6828	NA	14.4226	13.4433	12.6415	13.4922	15.8448	17.1995	14.7743	15.5569	17.2843	NA	14.5999	NA	16.5898	NA	NA	14.4316	NA	NA	16.6286	NA	15.9649	18.1383	NA	19.2306	NA	NA	NA	14.5732	NA	NA	14.7705	15.1944	NA	16.1926	NA	15.4634	16.7531	15.0322
prokr2	11.0415	10.7989	8.34286	9.48436	14.8136	10.5881	10.936	10.5595	14.4012	13.393	14.4302	12.4907	9.22967	10.4041	11.0616	8.87903	10.2547	11.2042	10.7693	10.45	11.0554	8.22468	11.7893	15.8283	12.4046	17.5357	12.9127	11.7713	13.8186	10.385	11.7738	12.243	19.7098	12.6622	12.5845	14.4307	NA	NA	12.0326	21.6028	16.8727	13.9532	10.1573	12.4523	9.08786	13.5137	7.56176	10.7799	9.15544
rasa1	17.1512	16.0032	15.0982	15.0639	18.2667	15.0634	16.6341	17.3126	16.4923	17.5064	16.1121	16.1954	13.479	13.0204	12.8561	15.1799	15.014	16.9912	16.2454	16.7954	18.2601	14.2045	15.4797	18.8414	18.0496	16.6032	16.8507	18.9775	19.5421	15.4858	19.1805	13.7498	20.5294	16.0516	16.4344	17.8446	19.2886	17.5542	17.3677	18.7685	19.1735	15.3265	16.9165	17.4151	15.3077	17.6136	16.019	17.3008	17.1164
rasa2	15.546	13.9907	13.3514	15.0842	19.0922	15.837	16.8368	14.2222	16.8623	15.7782	16.3807	18.8203	13.4982	12.9879	13.2767	14.2026	14.9688	14.6779	14.7935	17.5707	16.8817	15.2737	16.8295	17.3612	16.0726	16.4729	15.6426	16.7844	16.9228	14.2458	16.0967	14.4233	18.8387	15.3565	15.6702	17.1229	NA	15.9804	17.205	17.1986	15.3543	13.2759	15.8556	15.3355	14.048	17.7125	15.1799	15.3574	15.2827
rasd1	9.82535	10.2307	8.61034	8.50877	11.4898	9.08167	8.58597	10.0448	11.1343	11.0986	14.0021	11.6138	8.37208	9.79143	9.32538	8.43441	8.9564	9.99234	9.46125	10.1756	8.97718	7.46694	12.0845	21.9174	12.8492	21.8448	9.69898	10.8159	11.2404	8.16934	10.3659	7.83271	24.5297	10.357	10.449	14.669	NA	13.8236	7.95493	16.4927	15.9189	14.5599	9.38233	10.6093	9.68335	13.7873	7.6266	9.08218	8.58432
rgs16	14.2426	12.9565	13.6974	12.8284	16.271	13.7376	14.1292	15.6951	13.5501	15.3505	16.0793	17.2796	12.4924	14.4307	13.1997	12.9951	13.8793	12.9192	13.5493	14.7004	13.6807	13.4004	14.6539	15.4143	16.2247	16.6914	15.1495	14.8313	14.2429	13.5452	14.5956	13.6872	23.124	14.4967	15.4318	17.7426	NA	NA	14.2166	16.5233	16.6778	15.3733	14.8245	16.473	15.2223	18.2677	12.7549	16.3769	14.3581
rora	12.3798	12.2505	10.7816	11.3528	13.5685	11.3669	12.1698	12.1802	13.3039	13.4854	13.4028	14.5818	10.671	9.66499	10.4977	10.8617	11.8962	12.27	11.8834	13.6761	13.4316	10.1766	13.2084	16.6214	14.012	14.026	12.6623	12.9275	13.1699	11.387	13.5608	11.2741	15.562	13.1606	13.1194	14.2954	17.4423	15.0426	11.7507	14.5985	14.2036	14.5498	11.1475	12.2199	11.1207	13.9139	10.7428	11.4411	10.5877
rorb	10.2973	11.0777	9.86598	9.23288	11.5119	9.26859	10.3637	10.8852	10.5254	10.285	11.1191	10.5236	9.47724	10.3217	11.3363	10.2382	9.73601	11.2457	10.0748	11.0658	11.6353	9.27027	11.0791	13.4843	12.4792	12.7849	10.8707	12.2448	11.8236	9.48951	11.9103	9.34218	18.9662	11.9428	12.1103	13.2838	NA	16.0081	9.99598	12.6808	14.9816	13.4329	11.141	11.9894	10.3085	12.7555	8.27957	11.0911	10.3452
rrad	17.1016	16.8222	15.6941	16.6706	19.3424	15.4675	14.9195	18.8258	16.388	17.0475	NA	15.9367	14.9103	14.6213	13.318	15.2781	15.524	16.2455	14.5204	16.6836	17.8618	16.6834	16.287	17.2706	18.4285	16.1692	NA	18.9214	17.613	16.4844	15.9474	15.1277	18.6845	17.5709	NA	18.5433	18.3755	18.22	16.6956	NA	19.0135	15.9167	16.993	15.8134	16.8765	17.5778	16.6415	15.9618	13.9265
slc12a4	NA	18.7649	21.3888	18.4683	NA	22.062	21.6115	18.0673	23.1796	NA	NA	NA	18.3311	16.0602	NA	21.6769	20.0813	22.6183	20.4837	21.6538	NA	18.2457	NA	18.3944	NA	NA	NA	18.3346	NA	18.9858	NA	16.8828	NA	NA	NA	20.0278	20.7127	NA	22.9167	19.106	23.3234	17.8612	19.7041	17.6185	16.805	16.8088	16.779	18.5145	18.957
slc12a5	12.7164	11.1039	11.3336	12.3524	15.4242	13.0708	13.8575	11.8105	11.2501	12.7222	12.3501	9.95746	9.03783	8.84318	8.95942	11.7011	11.4876	10.9841	11.3426	12.6974	NA	10.769	10.1614	12.0208	13.4792	11.2653	15.0109	15.0782	11.7096	12.2275	12.669	10.5783	13.1205	11.6294	11.4729	12.4505	13.6137	11.4223	11.9844	11.6923	10.7443	9.05004	11.3515	10.3005	9.95537	12.3095	10.8258	11.8577	10.4469
slc12a6	12.5123	13.1685	12.3477	12.6679	13.2824	12.8564	15.0951	12.5257	12.9746	14.0661	14.2209	12.7219	11.5687	11.5908	12.2134	12.5674	13.3284	13.1147	13.7638	14.2485	15.4835	11.8609	12.4064	14.6766	15.3082	14.6322	15.9075	16.11	14.8044	13.3074	14.1191	13.0245	14.7085	16.0642	13.2941	14.6973	16.7153	14.0968	12.3856	13.8052	14.477	11.7595	12.9754	13.0281	12.6395	13.9239	12.0631	12.378	12.6615
slc12a7	12.8003	13.344	11.4965	12.1772	13.6418	11.1333	13.4013	12.874	15.2802	14.2196	14.084	13.9763	10.9374	11.5073	14.2898	11.9998	11.6929	14.0188	13.5245	14.6149	12.2792	10.4613	18.9003	NA	15.8214	18.0177	12.2965	15.1073	14.6368	11.3891	13.8637	11.4805	17.2712	14.2869	14.5097	NA	NA	NA	12.289	18.6229	17.0204	17.7417	12.7215	15.4488	12.7209	18.0891	10.7993	12.6733	12.3955
slc32a1	11.2471	11.4178	10.4148	10.6798	12.6167	11.1285	11.9311	11.2278	10.8678	11.3831	11.6826	11.8934	9.88883	9.17378	9.70123	10.7408	10.6639	11.8232	11.4317	11.6713	12.5031	10.4367	10.3234	12.5013	13.0425	11.6541	12.3336	12.8576	11.9677	10.8222	12.398	10.5145	14.0628	12.2714	11.7524	13.0134	14.4845	12.3435	11.2775	11.5488	11.3392	9.7792	10.9825	10.9832	10.3605	12.2755	10.6925	11.2584	9.72434
vip	NA	9.86498	13.3611	NA	NA	NA	NA	NA	14.6076	NA	NA	NA	5.06625	5.09188	7.09584	11.774	13.6155	9.87487	12.0987	NA	15.0391	16.3718	NA	NA	NA	NA	13.1162	11.7718	NA	8.89881	17.4249	12.7588	NA	19.1696	15.5424	NA	NA	NA	NA	NA	NA	NA	7.44606	6.85091	7.86803	NA	8.89705	8.77538	10.6401
vipr2	11.7361	12.2336	10.3845	10.7094	14.3185	10.7573	11.5539	13.3315	13.6923	11.5708	15.9215	13.0396	9.59658	10.8146	11.6236	10.6848	10.6806	13.3825	12.8513	11.6727	12.1747	9.5247	12.6866	17.8962	13.5762	14.7085	12.1051	13.7484	14.2032	10.6551	13.6787	9.47617	NA	12.9936	13.429	NA	NA	20.9421	12.0428	17.5805	NA	NA	11.0018	13.6157	11.7488	14.0929	10.2305	11.9285	10.6
[truncated: 274 more columns]
