# Supplementary material for: Single-Cell Transcriptional Analysis Reveals Novel Neuronal Phenotypes and Interaction Networks Involved in the Central Circadian Clock
Source: Front Neurosci. 2016 Oct 25;10:481. doi: 10.3389/fnins.2016.00481 (PMC5079116; doi:10.3389/fnins.2016.00481)
Supplement: Supplementary file 3 [file DataSheet2.XLSX]

## Sheet: neg.DDct.data
Cell_number	C_49	C_50	C_51	C_52	C_53	C_54	C_55	C_56	C_57	C_58	C_59	C_60	C_61	C_62	C_63	C_64	C_65	C_66	C_67	C_68	C_69	C_70	C_72	C_73	C_74	C_75	C_77	C_78	C_79	C_81	C_82	C_84	C_85	C_88	C_89	C_90	C_91	C_92	C_93	C_94	C_95	C_96	C_145	C_146	C_147	C_148	C_149	C_150	C_151
Animal_Number	DD_1	DD_1	DD_1	DD_1	DD_1	DD_1	DD_1	DD_1	DD_1	DD_1	DD_1	DD_1	DD_1	DD_1	DD_1	DD_1	DD_1	DD_1	DD_1	DD_1	DD_1	DD_1	DD_1	DD_1	DD_1	DD_1	DD_1	DD_1	DD_1	DD_1	DD_1	DD_1	DD_1	DD_1	DD_1	DD_1	DD_1	DD_1	DD_1	DD_1	DD_1	DD_1	DD_2	DD_2	DD_2	DD_2	DD_2	DD_2	DD_2
Light_treat	Dark	Dark	Dark	Dark	Dark	Dark	Dark	Dark	Dark	Dark	Dark	Dark	Dark	Dark	Dark	Dark	Dark	Dark	Dark	Dark	Dark	Dark	Dark	Dark	Dark	Dark	Dark	Dark	Dark	Dark	Dark	Dark	Dark	Dark	Dark	Dark	Dark	Dark	Dark	Dark	Dark	Dark	Dark	Dark	Dark	Dark	Dark	Dark	Dark
Rostral_Caudal	7	7	7	7	7	7	7	7	7	7	7	7	18	18	18	18	18	18	18	18	18	18	18	37	37	37	37	37	37	37	37	37	40	40	40	40	40	40	40	40	40	40	12	12	12	12	12	12	12
Ventral_Dorsal	1.3175	0.773045	0.621417	0.843936	2.76718	2.57025	1.64718	1.39566	3.34086	3.57758	2.36917	2.87505	0.397001	1.79754	1.09479	0.786146	2.96703	1.12584	1.64961	1.7625	3.84742	3.24198	3.58993	0.605527	0.468035	0.766036	1.776	1.82841	1.62548	2.94298	2.87016	3.65142	0.637759	0.129159	2.01132	1.30706	2.0919	2.57199	3.7908	3.82462	3.91116	3.48452	0.945981	0.056971	0.37029	0.80613	2.29941	2.391	2.22617
Medial_Lateral	0.751306	1.67233	3.19191	4.90959	1.13251	2.58321	3.91872	4.86308	2.28522	3.36838	4.24002	5.0383	0.763043	2.71278	3.17781	4.25594	0.476528	2.72778	3.27747	5.83253	2.45777	4.29136	6.47793	0.123017	1.53658	2.57501	0.736784	1.44611	2.80391	1.14333	2.67917	1.46603	0.219294	6.74949	1.61534	3.37552	5.2288	6.65528	1.85192	3.72419	5.84551	6.49404	1.12825	3.59597	5.26017	6.27414	1.39991	2.94666	4.94685
core_group	grp.grey	grp.blue	grp.grey	grp.purple	grp.grey	grp.orange	grp.cyan	grp.green	grp.red	grp.red	grp.red	grp.green	grp.orange	grp.blue	grp.blue	grp.cyan	grp.cyan	grp.red	grp.blue	grp.red	grp.orange	grp.purple	grp.red	grp.green	grp.red	grp.green	grp.purple	grp.cyan	grp.red	grp.orange	grp.orange	grp.orange	grp.green	grp.orange	grp.purple	grp.green	grp.green	grp.green	grp.grey	grp.green	grp.red	grp.green	grp.blue	grp.blue	grp.blue	grp.red	grp.cyan	grp.orange	grp.orange
adcyap1	0.186067	-0.513691	0.504064	-0.39648	0.881427	-0.116391	-0.810904	0.367397	-1.77728	-11.1777	0.0373305	-1.11223	-0.049437	-0.364885	-0.215377	-0.267111	-0.037328	0.578914	-0.129056	0.186351	-3.67155	-1.05841	-2.31393	-0.0936649	0.853096	-2.02766	-0.777399	0.495398	-2.05943	-1.44208	-2.06446	-0.73667	1.85834	1.85431	1.56656	0.81786	-0.885276	2.79431	-3.11592	-0.806101	-2.49366	-1.38651	-0.226207	-0.843985	-0.0949299	0.162137	-0.381762	-1.45077	0.461864
adcyap1r1	-0.596753	-0.806154	-0.724254	0.0715536	-0.722278	-1.9128	-0.717329	-0.0934806	0.564194	0.267669	0.375602	-0.306913	-1.11402	-0.209352	-0.868965	-0.523807	-0.915373	0.20635	0.0679242	-1.13384	-4.55632	-0.296496	-0.325161	2.00602	0.770607	0.501685	0.0601141	1.0894	1.3088	-0.63183	0.395222	-0.684304	0.455492	-0.0786434	0.267632	2.21916	0.649211	1.21842	-0.974043	1.32334	0.545538	0.574939	-0.709823	0.199807	0.375958	0.695308	0.0313182	0.255413	0.0252004
arih1	-1.5093	-0.111063	-0.954014	0.241157	1.03916	-0.359155	0.926772	-0.273326	-0.528315	0.2347	1.3147	0.197691	-0.18735	-0.753043	1.09816	0.125895	-1.74704	0.189498	0.804386	0.292245	-0.208735	0.259696	-0.735655	1.05109	1.15757	0.424484	0.51674	-0.113418	0.44325	-0.299698	-0.277352	0.605094	-0.0197701	-1.66658	-1.73347	-1.77046	0.982926	0.907235	-0.406889	0.318921	0.003148	-0.494689	-0.239801	-1.33262	-0.585376	0.314761	0.22453	-0.353343	-0.28554
arntl	0.534081	-0.195995	0.371487	-0.245134	0.155812	1.09965	0.419515	-1.61579	-1.16508	-1.00894	-0.179725	-1.13806	0.517981	0.351124	-0.125408	0.648868	-0.338572	0.53767	-0.369824	0.0731201	1.33101	0.240197	-2.04856	-1.26415	0.0837343	-0.706497	-0.243992	0.774293	-1.28241	-1.17795	-0.702407	0.146522	-2.55861	0.179292	0.500614	0.749956	-1.02407	-2.08793	0.241693	-0.636465	-4.36812	-1.98341	0.889734	0.163562	0.726655	-1.49725	0.658354	0.617581	0.511542
avp	1.34662	0.489378	1.31087	1.68834	1.30379	2.24263	2.62599	1.03741	-3.48548	1.02229	-1.66768	-0.918385	-1.80762	-4.57846	-1.36	1.97784	0.733088	-1.86914	-1.45779	0.818394	1.87833	1.12677	-5.56427	-5.43038	-1.68833	-11.9501	1.67787	2.64503	2.59127	0.658128	2.56762	0.0320355	-5.39199	0.938968	1.11084	-11.9501	-11.9501	-10.9501	2.25996	-6.60543	-11.9501	-7.74213	-1.05501	-3.75311	0.161094	-3.76646	2.27056	-1.419	-0.622889
avpr1a	0.889668	-1.5822	-1.01132	-1.53789	1.4285	1.85711	0.416204	-2.10039	-0.134947	-2.57859	-0.666769	-1.30679	1.88764	0.821511	0.586786	0.707384	0.173288	1.25436	2.16117	-1.05548	-0.0129387	0.289393	-9.07448	-9.07448	-9.07448	-0.547741	2.72273	0.816873	-0.0215196	2.18242	1.5773	2.20686	-2.49663	1.60325	1.77037	-9.07448	-9.07448	-2.70555	2.99042	-1.76264	-1.66096	-3.43556	1.42537	-0.198004	-0.357965	-5.94776	1.39305	2.41767	1.46651
avpr1b	0.878501	-9.3474	-2.27259	-1.68879	-1.04074	-1.74639	0.634154	-0.197562	-1.25867	1.03566	-9.3474	-1.01126	-0.622631	-0.187088	-9.3474	0.550127	-1.80519	-0.592252	0.781827	0.427949	-0.583554	0.936209	-2.57307	0.408937	1.24659	-1.74902	-2.55063	-9.3474	-9.3474	0.0699892	1.32449	-0.501675	-1.2571	0.112541	-5.22341	-9.3474	-9.3474	-9.3474	-1.31664	-1.38972	0.0870559	0.87611	-1.48557	-3.63674	-8.3474	-0.492302	0.0197855	0.640508	0.310314
avpr2	0.547522	-8.43252	-1.06643	0	-0.15148	-5.90583	-0.84627	1.39618	-4.4178	-10.0582	-7.83813	-1.62941	-0.142618	0.39724	1.92927	-0.914707	1.1672	-0.833483	-0.17802	-1.44854	-10.0582	-1.86726	-1.88447	2.27901	-10.0582	-1.78335	-10.0582	0.251534	0.589447	-10.0582	-10.0582	0.285329	-1.05137	-10.0582	-0.403286	-0.478979	-10.0582	1.00822	-1.24525	1.69187	-10.0582	-0.0341387	0.0641198	-1.35774	-0.446443	0.875065	0.114674	-0.662264	0.11831
bhlhe40	-1.01122	-1.15378	-0.618591	-1.8061	-2.62654	-0.960785	-8.97269	-1.34273	-1.00359	-0.635997	-3.11761	-0.52038	-0.998855	-1.6219	0.419396	-0.723361	-1.12353	0.0434234	-1.10461	-0.149727	-2.18337	-1.16554	-0.980402	-0.114681	1.05085	-0.614281	-1.23835	1.12215	0.0562924	-1.21739	-0.632372	-0.28672	0.00698027	-0.367212	-0.527585	-9.97269	0.890901	0.825598	-1.16066	-0.704004	0.477613	-0.0349381	-0.581752	-0.628771	-1.16192	-1.0831	-0.363	-1.83454	-0.666357
bhlhe41	0.202436	0	-0.0400641	-0.0540651	0.313658	-0.602516	-0.566567	0.432148	0.540617	0.85752	-0.075949	-0.233739	-0.982158	-0.671138	-0.792358	-0.495655	-0.556853	1.03208	1.68768	0.308522	-0.869181	-0.323353	-0.803663	1.17674	0.195668	0.588515	-0.0777462	1.30054	0.906906	-0.586026	0.377578	-0.305903	-0.487368	-0.0209435	-1.8415	0.770948	-0.174246	0.157677	0.576934	0.531679	-0.0434624	-0.728805	0.0126884	-0.390664	-0.467007	-0.666203	0.710588	0.278733	0.0466196
brs3	-7.16197	NA	-7.16197	NA	0.958159	0.0640767	0.378844	-7.16197	-0.819042	0.219163	-7.16197	-7.16197	-1.52896	-1.484	0.604577	0.184175	0.111496	-0.544997	-0.103591	-7.16197	1.48946	-0.47	-7.16197	0.365892	-7.16197	0.771481	-7.16197	-7.16197	-7.16197	NA	-7.16197	-0.723635	NA	-0.457815	NA	-7.16197	-7.16197	-7.16197	-7.16197	-7.16197	0.108896	-2.59141	-0.262183	-0.59855	-2.50504	-0.156503	-1.01537	0.371482	NA
calb1	-0.0706295	0.16651	-0.578047	0.533359	-0.862024	-0.0994787	-1.29359	-0.853621	0.389226	-0.548641	0.765741	-0.0268351	-0.064263	-1.16914	-0.407091	-0.533311	-0.509929	0.125941	-0.401807	0.16444	-0.872989	-0.291005	0.100708	-0.135517	-0.40756	0.0459599	-0.393224	0.655575	-1.19893	0.514438	0.376947	0.6713	-0.815199	-0.0890535	-0.156513	0.838005	-2.35457	1.49159	1.15045	-0.389032	-0.332329	0.892722	-0.282806	-0.457049	0.661836	0.266907	-0.600853	-1.05662	-0.0003564
calb2	-2.37925	-2.1177	-1.7315	-1.29037	-0.594626	-2.49393	-2.92757	0.953156	-1.05878	-1.7885	-0.597385	-1.29391	0.48616	0.344445	0.367332	0.904495	-3.0769	-0.458762	0.402804	-2.09169	-0.308112	-0.347096	-0.588956	-6.4119	2.07596	0.276094	-3.22707	-3.40492	0.953568	-3.23869	-0.38022	-3.106	1.53166	-0.149709	-1.86552	-0.760884	-2.29077	2.39734	-0.386985	-0.278418	-1.91941	0.891495	0.936572	0.817226	0.200145	0.876261	-1.76039	-1.32036	0.204684
camk2a	-2.0633	1.13634	-0.852308	-0.761042	-0.867033	-0.274701	-0.634637	-0.455392	0.603178	1.30041	-0.12637	0.455685	-0.278741	0.338404	1.19321	-0.246145	-0.0996874	1.95843	-0.0701727	-0.208112	-1.64156	0.168037	-0.348525	0.588607	0.118687	0.10412	-0.00173478	-0.993925	-0.361597	0.19948	-0.19266	2.16595	-1.28581	-0.427319	-0.208493	0.790003	-0.37004	-0.231553	0.00704399	-0.805781	-0.306985	1.39325	-0.0439786	-0.253064	0.722138	-0.782109	-0.31622	-0.721526	-1.2338
camk2b	0.998431	3.32089	-0.823163	-0.21503	-0.478075	0.587078	0.246049	1.47191	0.137004	1.7059	0.547058	-0.0168416	0.150401	1.04217	0.368091	-1.57805	-1.12454	-0.502831	0.284772	0.163755	0.182019	0.294545	0.00231242	-1.69126	0.524204	0.264937	-1.071	-2.85714	-2.72053	-1.4928	-0.464423	0.248663	0.29761	0.321537	-0.404865	-1.08558	-0.633311	-0.721742	-1.79283	-0.339892	-0.570575	1.29964	-0.0525206	-0.964387	-0.413401	-0.685964	-0.734933	-0.457645	-0.5778
cebpb	-0.291203	-3.26298	-1.83689	-0.1155	-0.448782	-10.114	-10.114	-0.34224	0.443996	-0.421278	0.103865	0.622185	0.605789	-0.227598	-1.44543	-0.775547	-1.15676	-2.34292	-0.732019	1.18941	0.584188	-0.0829491	-0.0886834	0.632507	0.969422	-0.339391	-1.59799	1.08426	-0.530221	-1.77925	-1.0092	-10.114	0.558717	0.0142812	0.232134	0.780865	-10.114	-0.204724	-1.58334	-2.13788	-0.650128	-0.804324	-2.20093	0.371309	-0.403576	-0.262222	-0.877106	-1.93905	-0.80262
clock	0.530926	0.15874	-0.163639	0.296314	-0.574382	0.817127	0.0933696	-0.672475	-0.597148	1.52168	-0.0210719	-0.281699	1.49008	0.178138	2.30322	0.279864	0.105823	-0.370384	-1.88964	0.192379	-1.90016	0.550158	-1.08945	-1.62534	-0.397468	-0.0580344	0.979529	1.03691	-1.56915	0.431805	-0.45357	1.06378	-1.66907	0.0667831	-0.419662	0.887707	-0.771234	-1.12417	-0.0819169	0.222365	-1.30298	0.234404	1.18941	-1.24128	-0.0219448	-2.10546	-0.295609	-1.19119	-1.0235
cnsk2a1	-0.417032	0.44399	-0.175659	-0.126967	0.181879	0.366822	0.0721486	-0.425539	-0.517847	-0.197173	0.250535	-0.173519	0.352887	0.374856	0.859662	0.542259	-0.0485834	-0.172251	0.272401	0.396549	-2.14281	0.0664505	-0.495181	-0.185081	0.414963	-0.161122	0.513459	-0.334661	0.704383	-0.738943	-0.579116	0.113342	-0.142823	-0.307068	0.315404	-1.20078	0.271602	0.751895	0.17935	0.475547	-0.528769	-0.253071	-0.575001	-0.631258	-0.894772	-0.417286	-0.411886	0.215979	-0.562343
creb1	-0.893479	1.22047	-0.514231	0	1.38386	-0.00993806	0.671864	-0.77636	0.0700555	0.296871	-0.383969	-2.66974	0.125275	-0.897585	-0.899271	0.213987	0.123708	0.138692	0.605936	-0.194332	-0.929085	-0.784727	-1.16957	0.94478	1.54679	-1.28958	1.14114	-0.75147	-1.62144	-0.0664032	1.5114	0.126117	0.210168	-0.912855	-0.257285	1.22786	-0.207146	0.273154	0.167585	0.297185	0.945786	0.165402	0.0102672	0.0676189	0.701676	0.285582	-0.110058	0.450788	-0.0599348
crebbp	0.0092505	-0.0176149	-0.500629	0.0398706	0.97453	0.0649871	0.576223	0.253015	0.191558	0.827262	0.0788519	-1.3348	-0.475715	-0.204832	-0.552886	-0.130727	-0.730863	0.1964	0.234297	-0.640551	0.308773	-0.0562171	-1.41187	0.152009	1.41903	-0.351093	0.869762	1.18092	0.298367	-0.20913	1.00956	-0.203842	0.510195	-1.0598	0.319406	-1.35242	0.102305	0.0420902	-0.0535751	0.100334	0.382383	-0.0820973	0.565787	0.0613072	0.0617734	0.790992	0.57038	0.652713	-0.163899
cry1	-0.619057	0.058287	0.191475	-0.19462	-0.564845	-1.25698	0.696547	-1.81768	-1.16178	-1.74029	-3.02182	0.207382	0.615396	-0.960671	-0.695166	1.11839	0.166617	0.0335826	0.302119	-0.524316	-0.0399666	0.795999	-2.61149	-2.23556	-2.17724	-0.483016	0.599005	0.717948	-0.652008	-0.491759	-0.813979	1.33486	-2.85137	0.464013	0.891694	-1.91888	-1.4118	-2.0051	0.0367683	-0.991252	-2.21105	-0.8903	0.273344	-1.34045	-0.201519	-4.75784	-0.253701	0	-0.103479
cry2	0.0388737	0.368099	0.300672	0.546568	-0.274293	0.658251	0.300327	-0.221775	0.0597601	-0.100878	0.58614	-0.769243	0.334808	-0.4486	0.473482	-0.213542	-0.471979	0.560106	-0.332479	-0.330224	-4.48542	0.080748	-0.303263	-0.267324	0.570432	0.730993	-0.502125	-0.101171	0.702751	-0.421717	1.34255	-0.587906	-0.218158	-0.21741	0.315056	-0.526782	-0.754977	-0.420804	0.595543	-0.853562	-0.685065	1.11533	-0.481892	-0.718675	0.555067	-0.952431	-0.198355	-0.377391	-0.503018
csnk1d	0.0160638	-0.49618	0.0865976	0.0867901	0.39775	0.0847564	-0.00743731	-0.27878	-0.119607	-0.0352037	0.268454	-0.505041	0.109095	0.505625	0.27821	0.049942	-0.0552267	0.352136	0.172908	-0.503948	-0.0628919	0.30175	-1.29035	-0.442969	0.67377	-0.254615	0.667029	0.288543	0.407839	0.242399	0.423549	0.399459	-0.452328	0.528375	0.487315	-1.23725	0.449792	0.339679	1.05212	0.663581	0.116412	0.388182	0.276739	-0.0219931	0.460258	0.24105	-0.107311	-0.0111908	-0.0449872
csnk1e	-0.08632	-0.405221	-0.549149	-0.294648	0.603391	0.0808586	-0.0864164	-0.510892	-0.310589	-0.366314	-0.0236486	-0.0663177	-0.663999	0.016071	-0.34513	-0.0837035	-0.581851	0.226783	-0.162065	-0.461397	-1.44986	-0.39288	-0.740579	-0.345323	-1.82412	-1.56684	-0.727721	-1.14664	-0.719548	-1.4488	0.482492	-0.588114	-0.414089	-0.0612131	-0.160801	-1.20533	0.0396664	0.544909	-0.442387	0.297901	-1.05741	0.518318	0.0999445	-0.456101	0.470984	-0.449098	-0.0689773	0.357611	-0.104633
cul5	0.522826	0.194822	0.0131407	-0.529485	0.0153565	0.0907119	-0.708683	-0.169403	-0.414606	1.24547	0.869263	-0.0393966	0.66822	-0.542054	-0.0273892	-0.157024	-0.52437	1.27943	0.542008	-0.0614788	0.0626907	0.10695	-1.14699	0.0801955	-0.54861	-1.2642	0.551118	0.545992	-0.818626	-0.534202	0.984538	0.0317195	0.637013	1.04557	-0.864485	-1.19229	0.147325	0.42899	0.192511	-0.924553	0.809983	-0.467877	-0.456883	-0.154973	0.402694	-0.929462	-0.0859884	0.718604	0.434167
dbp	-0.160082	0.543388	0.0479949	0.449362	-0.178553	-0.837791	-0.0955989	0.426506	0.350591	-0.521727	-0.138391	-0.806914	-1.29424	-1.56921	-0.514278	-0.0933172	-0.71247	-0.00648711	-0.0785877	-0.425855	-0.756941	-1.51133	0	0.872842	0.789103	1.35756	-0.927389	1.4528	0.0688072	-0.573918	-0.186134	0.208598	-1.39784	-1.34371	-0.790305	-1.71376	-0.627534	-0.187955	-0.4522	1.16439	-0.691793	-0.915915	-0.941052	-0.210181	0.838064	-0.83212	0.113963	-0.141862	-0.789367
drd1a	0.608083	1.89114	-1.1946	0.65736	-1.36586	0.410855	-0.122418	-0.02451	-0.143703	1.12386	-0.996586	-0.634047	0.679288	-0.536132	-0.350104	0.291613	-0.731618	-1.36449	-1.57554	0.0169722	-0.485881	0.413257	-0.536375	-1.51924	0.974366	-1.1843	-0.171673	-0.0959533	-0.412222	-0.444118	0.382874	-0.0509771	-2.54356	-0.035778	-1.11475	-1.75319	-1.23132	-2.69046	-0.141827	-0.267548	-3.51492	-6.16022	1.3126	0.487814	0.316051	-0.0505705	0.763055	-0.546982	0.14525
dusp1	-2.2647	-0.00155348	-0.538916	-0.749984	-0.48343	-1.99442	-11.4283	-1.93517	-0.705995	-12.4283	0.263093	NA	-2.59256	-0.714347	-3.3531	-1.1721	-4.63806	0.732072	-0.915915	0.629388	-3.70507	-3.65473	-12.4283	-2.39405	-0.053895	-1.51633	-4.17496	0.0346725	-12.4283	0.0435889	-0.772293	-2.70416	-5.12329	-3.72297	-0.217573	-12.4283	-0.958437	0.57953	-1.1297	-1.27817	-1.66299	-2.65397	-4.80632	-1.92328	-0.292122	-0.760781	-1.62642	-1.50238	-0.190177
dusp4	-2.7503	-1.08671	-1.04625	-7.49349	-2.906	0.0557475	-0.197189	-0.479406	-7.49349	-7.49349	1.63473	-1.1659	-5.31985	NA	-7.49349	-3.65791	-2.93741	1.08579	0.482198	-7.49349	-7.49349	-6.49349	-2.37852	-7.49349	-7.49349	1.14973	-7.49349	-7.49349	0.37281	-4.18783	0.801257	-3.17649	-7.49349	-7.49349	-5.42641	-0.109935	-7.49349	-7.49349	-2.92172	-2.38158	-1.39827	-7.49349	-1.74502	-7.49349	-0.669965	-3.92854	-5.60192	-1.92906	-0.0837296
egr1	-11.7299	0.134744	-5.90462	-6.18357	-2.86267	-5.62716	-11.7299	-7.40474	-10.7299	-11.7299	-5.22286	-4.06846	-6.14842	-3.83174	-1.8067	-8.21242	-11.7299	-3.09509	-2.46483	-4.82586	-11.7299	-7.03097	-4.15863	-11.7299	-4.89591	0.679285	-4.30636	-11.7299	-11.7299	-1.62084	-5.21823	-3.81163	-5.3861	-5.91565	-4.79483	-11.7299	-1.32257	-1.03592	-2.49676	-11.7299	-3.98081	-11.7299	-6.94084	-1.25952	-5.80828	-11.7299	-4.84902	-3.9131	-0.92996
egr2	-0.352459	-0.116495	-2.98778	-2.37502	0.275077	-1.51643	-0.896858	-0.403223	-0.610898	-9.02226	-1.14142	-1.59288	-0.568554	-2.81974	0.786331	-0.642877	-0.791719	1.79426	-1.02321	-0.768908	-9.02226	-0.418701	-0.267031	-9.02226	0.677745	-9.02226	0.504269	1.24695	0.0556187	-5.03699	-0.633569	-0.767274	-4.61361	0.0227978	-2.55783	-9.02226	-1.26465	-9.02226	-1.12967	-9.02226	-5.25238	-0.463475	0.987829	-0.508133	-5.29704	-9.02226	-1.09132	-0.632896	-1.40455
fos	-4.16612	-2.82847	-9.44967	-3.81365	-9.44967	-2.40499	-9.44967	-0.72177	-4.00075	-9.44967	-0.587024	-2.59658	-9.44967	-5.85472	-1.91807	-9.44967	-9.44967	0.220546	-2.29911	-9.44967	-9.44967	-3.86613	-5.25359	-9.44967	-1.47359	1.26449	-9.44967	-9.44967	-9.44967	-1.4894	-1.61357	-6.24223	-9.44967	-5.82749	-9.44967	-9.44967	-9.44967	-9.44967	-1.37897	-3.14327	1.8112	-7.89268	-4.21846	-9.44967	-9.44967	-2.18097	-5.82257	-9.44967	-2.51231
gabbr2	-1.60017	-1.10048	-1.44566	-0.505089	-0.642607	-0.028567	-0.08648	1.5332	0.732918	0.884981	1.76895	0.376167	-0.464373	-0.186293	-0.945846	-1.27715	-1.53112	0.575285	-0.0057805	-0.160042	-1.97173	0.249493	0.208538	0.742615	1.17657	0.93005	-0.966469	0.731009	1.02869	-0.413456	1.14704	-0.449962	0.201498	0.298904	0.18782	0.0253601	0.391864	1.45439	-0.94542	0.540264	0.957926	0.925811	0.112582	-0.539467	-0.0938979	-0.321619	-0.911836	0.423919	0.358567
gabra1	-0.401702	-0.656461	0.0135647	-0.303874	0.693586	-0.528848	-1.09155	1.13729	0.950889	0.449434	1.788	-0.0129006	-1.64749	-1.41685	-0.132513	-2.17461	-0.915344	0.163536	-1.19387	0.600419	-2.99157	-0.573078	0.375613	-0.0666416	-0.487722	2.42032	-1.02398	0.0665834	1.96527	-1.46986	-1.07734	-1.90054	2.29842	0.809119	1.26932	1.84483	1.06302	2.40403	0.279163	0.706446	1.35781	1.74264	-1.80513	-2.22337	-0.991472	-2.00538	-0.873524	-0.870243	0.146393
gadd45b	0.490229	-3.35383	-2.39203	-10.2835	-1.32276	-10.2835	2.0229	-6.8221	-10.2835	-10.2835	-1.57305	-10.2835	-0.156718	2.56733	-10.2835	-3.39822	0.556584	0.577189	-10.2835	-0.441156	-10.2835	-0.383726	-10.2835	-2.61534	-0.0991369	-10.2835	-10.2835	-10.2835	-1.85181	-0.884457	1.20721	1.56248	-10.2835	-10.2835	-10.2835	-10.2835	-10.2835	-10.2835	-0.503133	-10.2835	-10.2835	-10.2835	-10.2835	0.598843	-0.776306	-10.2835	-0.695243	0.291019	1.07603
gria1	-0.444918	0.0152632	-0.67082	0.063746	-1.19963	-0.00215088	1.08374	0.0348585	0.696614	1.38072	0.892229	0.181089	-0.486936	-0.891055	0.145953	-0.183472	-1.02273	1.1312	-0.693753	0.216684	-1.25355	0.768197	-0.00600172	0.764109	0.143924	0.460644	-0.838512	-0.306664	-0.300337	-0.463555	-0.57273	-0.0903583	-0.235471	-0.552318	-0.142612	0.586243	0.0329668	0.25111	-0.968991	-0.142526	0.548466	1.10822	0.262693	-0.404625	-0.196593	0.640777	0.177442	-1.26742	-0.193203
gria2	0.682207	0.246904	-0.391445	-0.152213	0.509695	0.32716	-1.29649	-0.132843	0.435199	0.814942	0.876949	0.415922	0.34391	0.226098	0.412662	-0.213464	-0.95038	-0.136354	0.0903563	0.0231789	-1.32561	0.314038	-0.731767	0.064607	0.0892165	0.00261617	-0.638961	-0.393532	-1.07578	-0.136684	0.563431	0.162272	-0.339508	-0.143841	-0.112086	-1.6682	-1.99566	0.311342	0.251382	0.451276	-0.343088	0.740494	0.241942	-0.500649	0.24803	-0.0247941	0.00875904	-0.0114921	-0.336155
gria4	-2.65278	-0.487425	-0.477528	0.364845	-1.885	-0.0147599	-0.838552	0.0776706	0.846639	-0.809589	0.999286	0.799951	0.515102	1.28004	1.21117	-1.1768	-1.7724	0.3573	-0.702302	0.840416	-0.108106	-0.335467	-0.337728	-0.927597	-0.638683	1.35697	-0.349861	-0.932776	-0.891116	0.161364	-0.228835	0.270616	-1.19981	-0.0289332	-0.40307	-2.18997	-1.51128	-0.791422	-0.37687	1.26405	-0.133972	0.533345	-0.517119	-0.99277	-0.269847	-0.563917	0.369229	-0.75653	-0.0251419
grin1	-0.137889	1.82839	-0.471198	0.0016125	-0.0167742	0.503956	0.89665	-0.685871	-0.0218505	1.04663	0.823066	-2.69412	-0.0494598	0.926462	0.564027	-0.754904	-1.36463	0.62027	0.588844	-0.900923	0.054037	-0.0148752	-0.972613	-2.35833	-0.990701	-8.37248	0.506748	-0.602703	0.161519	-0.0587462	0.897216	0.0928119	-5.31991	-0.235359	0.271546	-1.20118	NA	0.499149	-0.0560245	-1.69061	-0.420601	0.923541	-1.36846	0.559643	0.405114	-0.773437	0.0111793	0.21754	0.443833
grin2c	1.50981	-0.654442	0.601643	1.5942	0.602047	1.80589	1.45441	-0.416469	-2.24345	0.328443	-1.92158	0.894032	-0.733755	-4.05563	-1.27646	1.14351	1.32198	-1.90272	-1.70096	1.26018	-0.0891616	1.67574	-2.97108	-0.396185	-3.67695	-2.76095	0.803316	1.0082	-0.621983	0.717944	0.277363	0.755265	-7.20833	0.517265	0.627919	-11.1878	-6.58434	-11.1878	1.41523	-3.78131	-4.22978	-1.05634	0.0736829	-5.16078	0.548563	-1.90575	1.03897	-0.387077	-0.66734
grm1	-3.5435	0.253165	-1.01689	-1.43597	1.39397	-1.54328	-6.32278	0.399625	-0.0353231	-4.63078	1.23308	-0.123715	0.306303	1.49837	1.9671	-2.29697	-4.63873	-1.07462	0.152333	-4.91045	-8.43729	-0.249797	-2.17819	0.301459	0.261984	-0.113125	-1.63415	-8.43729	0.744203	0.780741	0.144353	1.66214	-6.3021	-1.96707	-0.0647736	-0.268904	-5.30128	-1.67335	0.484124	-0.440462	0.0426583	1.4469	-0.0193663	1.30869	0.643385	-2.78583	-0.587541	1.01059	0.143643
grm5	-1.58598	2.00642	-0.782616	-1.24359	-0.332668	-1.41812	-5.19767	-0.121628	-0.711891	1.17302	0.0809869	-2.21832	-0.275341	0.348828	0.449944	-2.69035	-3.00149	1.55243	0.443759	0.0581482	-3.0244	-0.872532	-1.95969	1.46543	-0.34547	-0.00121694	-1.46716	-6.19767	0.178059	0.177758	0.289316	-0.108065	0.155682	-0.80503	0.756774	0.567316	0.434249	3.10066	0.397507	1.47885	-0.495168	1.65494	-0.00692482	-0.453568	0.00705368	0.338883	-0.556293	0.743042	0.731118
grpr	0.355218	-1.50973	-1.74379	-0.666037	0.666544	0.0649167	-0.371386	-0.928713	-1.46227	-0.386677	-1.76479	-1.14927	-0.783481	0.389107	0.476359	-1.10935	-0.464326	1.41794	1.21442	-1.55769	-0.0042075	-0.475107	-11.296	-0.722525	-11.296	-2.10486	2.30204	-0.78867	-1.19457	1.32778	-0.323895	1.97805	-11.296	-1.43045	0.473335	-11.296	-11.296	1.62925	2.61078	-4.34367	-11.296	-3.42971	0.395959	-0.900541	-3.04415	-3.99037	1.09794	1.53656	0.653772
gsk3b	-0.400432	-0.00369741	-0.268733	-0.109028	0.258984	-0.0646472	-0.244233	-0.179175	-0.142816	0.325538	0	-0.0948071	-0.353596	0.313865	0.376654	0.0708061	-0.688507	0.544947	0.168772	0.0637823	-2.47429	-0.641738	-0.497116	0.311312	0.318399	0.195531	0.0505316	0.51069	0.40555	-0.411699	-0.0671113	0.225447	-0.317037	-0.461006	-0.0197977	-0.654786	-0.204713	1.04418	0.685211	0.659889	0.524221	0.0251632	0.311587	-0.034938	-0.143658	-0.132881	0.223605	0.352184	0.369647
id2	-1.95537	-1.60055	-1.1655	-0.0876624	-0.243362	-0.265366	0.331106	-2.07384	-2.42016	-1.34575	-7.76958	-0.114945	-0.304271	0.705519	1.8557	-0.557181	-2.57348	0.932705	0.939203	-0.40837	-0.13663	0.781791	-2.80374	-0.444544	0.26278	-0.725611	-0.662879	0.900794	0.0993514	-0.145233	-0.580275	1.54696	-5.23631	-0.682041	-1.46799	-7.76958	-0.338732	0.0363877	-0.309407	0.850007	-6.76958	0.52035	-1.34549	-1.5679	0.706869	-2.74699	0.62264	0.300729	-0.0676531
jun	0.805629	-0.901681	-1.47345	-1.39185	-0.815535	-1.84525	-0.890197	0.463365	-1.73373	-0.0465713	-1.30523	-4.92282	-1.73224	-2.20165	-2.06688	-2.15263	-1.05353	-1.27493	-2.65243	-0.504841	-1.56348	-1.99734	-3.29932	-0.598886	-0.641877	0.163457	-2.06733	-0.938072	-1.08265	-2.15617	-2.03592	-3.00333	-0.719694	0.616222	-1.07359	0.0547928	0.912356	-2.17116	-2.44941	0.420759	-4.92282	-1.11974	-2.68336	-1.86283	-2.41759	0.678903	-2.18214	-2.75394	-1.96017
junb	-1.24601	0.881547	-2.07395	-2.06709	1.10334	-1.83038	-0.327387	-2.78649	-4.7804	-1.09837	0.227347	-0.58833	-2.3587	-1.20333	-0.822466	-0.856105	-2.00349	0.687292	0.52686	-2.64116	-2.5161	-1.67797	-1.76334	-1.50416	-7.76959	-0.621304	-2.66695	-7.76959	-7.76959	-1.11924	0.228658	-1.70671	-7.76959	-6.76959	-1.12703	-7.76959	-1.4131	-4.749	-0.773886	0.20318	-1.40657	-1.65839	-2.50235	-2.45971	-2.73112	-7.76959	-2.32385	-2.45589	0.29791
mapk1	-1.30884	1.03941	-0.408999	-0.837953	-0.0705489	0.303985	-0.128633	-0.159373	-0.172878	0.428377	-0.24182	-0.354397	0.0714002	-0.373533	-1.12253	0	-1.13899	0.294223	-0.120814	-0.614694	-0.882892	-0.405162	-0.16372	-0.0739523	0.150874	-0.466634	-0.573977	-0.291949	1.31107	-0.245764	1.01477	-0.258695	-0.00544581	0.0880156	-0.275088	-0.266858	-0.632626	1.68435	0.441151	0.111906	-0.126204	0.0429703	-0.264653	-0.255273	0.204956	0.694803	-0.376811	0.79442	-0.0144099
mapk3	0.345958	0.52662	-1.03296	0.0281009	-0.749363	0.2324	-0.149513	0.545578	0.224901	-0.145808	-0.121695	-0.227718	-0.381629	-0.815881	0.824103	0.0295872	-0.498981	-0.226265	0.0476138	-1.89376	0.522246	0.0405253	-0.384444	-0.349852	1.45589	-1.40445	-0.818573	0.600593	-0.367683	-1.45182	0.618657	-0.244106	0.93135	-0.0136077	0.339277	-1.877	0.358095	0.554218	-0.00238624	-0.362789	-0.955568	-0.333801	0.699241	0.348109	0.176814	-0.0162419	-0.25779	-0.0365422	0.0104043
nfil3	-1.51139	0.111314	0.513706	0.0986472	0.170639	1.43497	0.14863	-7.64704	-0.50394	0.0778712	-0.260545	-1.03295	1.10331	0.783159	0.435815	0.398186	-1.60029	0.803659	0.351619	-8.64704	-8.64704	1.08063	-2.37897	-8.64704	-2.30512	0.378984	-1.9796	-2.20042	-2.40905	-1.39119	0.088386	-0.0916557	-1.77782	0.858286	-1.39781	-8.64704	-8.64704	-8.64704	-0.584603	-8.64704	0.172855	-8.64704	0.992741	-0.33676	0.947831	-0.358547	0.504486	0.214274	1.56577
npas2	1.28622	1.7282	-2.29883	1.1844	1.42817	2.24878	0.0520131	0.0246309	2.28462	2.63565	1.16572	0.875768	-0.425178	-0.840114	-0.65577	-7.88331	-0.0409105	0.363758	-0.632473	0.837321	-1.2924	0.316994	-0.712979	-0.516612	0.698508	1.16571	-0.0762897	0.0131964	0.197018	0.551361	-0.0328474	0.726988	-0.758701	0.0846709	0.0765435	-1.21214	0.436229	1.60261	1.04674	-0.384977	-1.06543	-0.143656	-0.100503	-2.01737	-0.646732	-0.71256	0.472389	-0.00497136	-0.290652
npy1r	-2.10857	0.448601	-1.34035	-8.67717	-2.3473	-0.00062678	-3.42093	-2.10303	-2.77183	-12.2155	-2.50274	-0.628961	0.204919	1.26738	1.8744	-0.617875	-5.50572	1.30951	0.80007	-2.39024	-1.7372	-3.75577	-0.503757	-2.6312	3.77608	-1.01905	-1.51708	-12.2155	-1.56092	-1.27008	-0.0146043	0.200219	-1.68336	-0.637474	-12.2155	0.446752	0.423517	-1.43551	-2.09538	-0.658674	-3.75806	0.425012	0.300148	1.12119	-0.0451111	0.863246	-0.0312943	2.13482	-0.0994695
npy2r	0.287519	0.0522899	0.205143	-0.875781	0	-0.0626978	-10.5687	-0.672316	-10.5687	-10.5687	-10.5687	-0.0336096	-0.298516	-2.24018	0.336016	-1.60101	0.935204	-10.5687	-1.54647	-10.5687	-10.5687	-1.81384	-10.5687	0.0592223	-10.5687	1.67075	-10.5687	-3.17946	-0.520571	-0.922124	0.265112	-1.64422	1.11041	3.00847	0.868218	1.05972	-1.88578	-0.542599	-2.19283	-0.106175	-10.5687	2.62567	-0.979251	-1.05506	-1.14385	-10.5687	-0.992201	-1.62424	-1.00498
npy5r	-1.93078	-0.109379	-1.68671	-1.80781	-1.12869	-0.585651	-2.34517	-0.687299	-0.959349	0.354602	-2.80702	0.0250136	0.311946	1.20922	0.838198	-1.04102	-7.35746	1.99047	0.170046	0.474586	-8.89855	-1.53526	-2.16272	-1.17863	-8.89855	1.3845	0.44783	-8.89855	0.976333	-2.43344	-0.664434	-1.30451	1.2093	0.211859	-3.70129	0.60028	-1.44239	-7.89855	0.417432	-0.17887	-8.89855	-0.129042	-0.547582	1.49425	-0.81989	-0.497708	-0.649979	0.856222	-0.450851
nr1d1	-0.507651	-0.619332	-0.887132	1.37329	0.110006	1.40688	-1.91407	-0.239504	0.979309	2.46059	2.29068	-0.473625	-0.305008	0.979155	0.90698	-0.934292	-0.70055	0.883985	-1.23012	0.247305	-1.15248	-0.529171	0.72695	0.851118	0.306926	1.47612	-1.39045	0.333645	0.186483	-1.45832	-0.445747	-1.08787	-2.01887	-1.04535	-1.36338	-2.54424	-5.28509	-0.424655	-1.78866	0.511271	-2.71485	-0.236228	-0.941437	-1.23694	0.0099773	-0.668314	0.926523	-1.57173	-1.02625
nr1d2	-0.173013	0.694166	-0.323966	-0.533739	-0.855535	-0.406708	-0.0523617	-0.140507	0.209255	-0.289725	0.591348	-0.276703	-0.756561	-0.969524	-0.0463299	-0.2471	-0.177923	0.271914	-0.671832	-0.729542	-2.56843	-2.05457	0.597339	0.224067	0.515731	1.64978	-0.968214	1.23121	-0.542085	-2.08529	0.676315	0.553166	-0.926928	0.400788	0.357713	-0.251747	0.0491538	-1.99458	-1.08073	0.895989	-0.776597	-0.0223696	-1.31022	-0.655047	-0.0223526	-0.504443	-0.178504	-0.646313	-0.788138
nr4a1	0.905635	0.922324	-2.71828	-1.08486	-0.510251	-6.38911	-3.93694	-2.94643	-8.89466	-8.89466	0.666918	-8.89466	-2.38948	-3.1782	1.25183	-0.670081	-3.14089	2.55766	1.74173	-3.58029	-8.89466	-8.89466	-4.31859	-8.89466	-1.86755	-1.98717	-1.02248	-8.89466	-2.96124	1.06303	-0.195516	-1.13282	-0.0375261	-8.89466	-8.89466	-8.89466	-2.55925	-2.3247	-3.12307	-3.07203	-3.70975	-8.89466	-1.0839	0.486498	-2.28958	-2.73997	-8.89466	NA	2.33301
nr4a2	0.0500635	-9.77986	-9.77986	-2.28066	-0.604235	-9.77986	-9.77986	-9.77986	-9.77986	-9.77986	-9.77986	-9.77986	-2.6433	-9.77986	-9.77986	-0.647382	-9.77986	0.26585	-2.13268	-9.77986	-9.77986	-9.77986	-9.77986	-9.77986	-9.77986	-9.77986	-9.77986	-9.77986	-9.77986	-1.97814	-0.408312	-4.79953	-9.77986	-9.77986	-9.77986	-0.0868021	-9.77986	-9.77986	-9.77986	-9.77986	-9.77986	-9.77986	-9.77986	-1.27611	-9.77986	-9.77986	-2.93232	-3.40383	-1.05013
nras	-0.758854	0.352342	0.600782	-1.42165	0.17953	-0.268708	-0.0552361	-0.549844	-0.0230217	-0.915299	-6.53478	0.229459	-0.930095	-1.3121	-0.0496127	-1.27101	0.0204053	-2.33528	-1.87796	0.233254	-6.53478	-0.55289	-1.10056	-1.0073	-0.0254987	-0.422521	-0.466831	0.325471	-0.0218204	-0.062431	0.642533	-0.565622	1.69276	-0.785684	-1.02051	1.25583	2.59226	-1.28556	-0.102755	-0.396298	-1.59321	0.654554	1.37883	-0.691667	-0.69218	-1.56218	0.505102	0	0.109211
pcsk1n	-0.458717	-0.348976	-0.53784	-0.390994	-0.0773666	0.0466021	-0.139788	0.359234	0.0737847	0.347988	0.410959	0.0808681	-0.100958	0.65318	-0.983651	-0.064468	-0.463643	0.633889	0.618895	0.358229	-0.812037	-0.610485	-0.00158443	0.13356	0.528584	0.356999	0.065235	0.0571158	-0.307355	-0.462775	0.275738	-0.166928	-0.659762	-0.0181018	0.252195	-0.108999	-0.188106	1.77076	0.059103	-0.125837	-0.165344	0.214001	0.737869	-0.314281	-0.255463	-0.207952	-0.101975	-0.561967	0.0544311
per1	-0.580539	0.594106	-0.573944	-1.02556	-0.481358	0.0817024	-0.0520921	-0.295639	-1.0428	-3.95384	-0.350535	-3.6368	-1.61583	-1.4568	-0.978802	-1.61244	-1.71223	0.544081	0.787246	-0.22118	-2.50536	-1.92634	-1.8308	0.967683	1.24619	0.719419	-1.03233	0.73927	0.0412149	-0.859774	0.491167	-1.61887	1.36018	-1.57396	-0.525415	-2.1365	-0.264265	-2.44622	-2.56468	-1.54985	0.235627	-3.56854	-0.769611	-1.64321	-0.803171	-1.02164	-1.86076	0.194726	1.68152
per2	-0.614874	-0.51585	-0.108524	0.134513	-2.82855	-0.682541	1.17893	-1.15671	-3.45414	-1.21102	-2.63548	-6.16802	-2.06406	-1.85268	-1.92247	0.265829	-0.529478	-2.26253	-0.354043	-0.546015	-0.962697	0.662241	-5.16802	-0.700114	-4.70324	-0.396615	-0.894237	1.35053	0.0161215	-1.50104	0.916268	-1.37703	-1.59273	-1.09106	-1.39955	-3.00781	-3.53905	-1.68015	-0.932098	-2.34873	-2.75976	-1.14573	-0.070929	-0.978645	0.964724	-2.21107	-0.0198594	-0.705206	0.469513
per3	0.4756	-0.814135	0.341598	0.122343	-0.371622	-0.140781	-0.446129	-0.827808	-0.800102	-0.802405	0.801938	-2.36498	0.00296523	-0.0146001	-3.10328	0.226718	-1.66277	1.26228	0.766465	-1.95271	-0.353381	-1.00533	-4.00157	-0.112085	-0.354437	0.611153	-0.37295	1.5493	0.7515	0.233951	0.560607	-1.1682	-0.158987	0.377361	1.77092	-1.65661	-1.18765	-2.81774	-0.254703	0.0838089	-0.48093	1.42074	-0.259494	0.60002	-0.172194	-0.228226	0.895878	1.10676	-0.123464
ppp1ca	-0.0141247	0.518451	-0.0992501	0.537657	0.622013	-0.239515	0.441069	0.170219	-0.327664	-0.128276	-0.508455	-0.286546	-0.337117	0.0960877	-0.354452	0.177875	-0.76899	0.285489	-0.0505948	0.688964	-0.79356	-0.014279	-0.705435	-0.781142	0.379638	-0.830562	0.176496	0.802717	0.0748318	0.13615	0.810132	0.127898	-0.650099	-0.45856	0.00271324	0.55178	0	0.877916	0.810949	0.278741	-0.00651073	0.433802	0.688631	-0.00905061	-0.12802	-0.417705	0.348321	0.3572	0.234752
ppp2ca	-0.118514	0.362454	0.0876552	0.0504206	0.0765207	0.263388	0.22902	-0.160955	-0.209364	-0.300109	-0.225298	-0.511787	-0.247913	0	-0.422228	-0.0898511	-0.0130535	0.172152	-0.225494	-0.155564	-0.798763	-0.19763	-0.301767	0.0196894	0.114058	0.844013	0.207605	0.346211	0.169245	0.0560234	0.565828	-0.546149	1.1306	-0.0380383	0.391564	0.26017	0.0652734	-1.18332	-0.370588	0.433776	0.111614	-0.790371	0.105419	-0.00508817	0.0190677	0.17933	0.373957	0.190366	0.33212
prkaca	0.586132	-0.189001	-0.0519593	0.150194	-0.191501	0.617493	0.366672	0.591749	0.44545	0.871151	0.559221	-0.0538269	0.0073395	0.297592	0.226518	-0.104689	-0.167022	0.0840164	-0.29815	0.31167	-0.127609	-0.0115591	-0.360183	0.0567064	1.09282	0.03421	0.065307	0.768288	-0.0476413	-0.3672	0.366435	0.0713744	0.974526	0.496365	0.647085	0.187615	-0.50995	0.598194	0.408457	0.323019	-0.261924	0.0386518	-0.319755	-0.499809	-0.137	-0.320709	-0.240925	-0.572273	-0.179997
prkacb	-0.170042	-0.215835	-0.300496	0.0568476	0.135002	-0.863994	-0.443801	-0.276288	0.344662	0.779975	0.750697	0.0639846	-0.194549	0.15128	0.0442485	-0.493743	-1.05623	0.169649	-0.435674	0.125757	-0.805993	-0.49167	-0.440185	0.128356	0.885601	0.777071	-0.568308	-0.446442	0.57841	-0.754051	0.271227	-0.19158	0.287376	-0.311858	0.375141	0.86153	0.0555464	1.98421	-0.0708281	1.89333	0.4301	1.29153	-0.272284	0.0241448	-0.147138	0.404381	-0.484106	-0.357696	1.27582
prkca	0.90497	0.455019	0.816438	1.28483	0.303213	0.916167	0.76039	0.330009	-0.530975	1.40569	-0.138673	-1.43319	0.892775	-0.793384	0.00182807	0.593563	-0.183146	-0.674199	-0.182127	1.18004	-0.00182807	0.902117	-0.120894	-0.483287	1.20398	0.712789	0.759619	-0.0248228	-0.44819	1.3108	0.563923	0.819413	-0.989023	0.0313089	0.522455	-3.87298	-5.42851	-1.48052	0.877326	-2.00976	-0.253843	0.187388	1.12526	-0.717963	0.679745	-0.136449	0.98642	-0.702525	0.11971
prkcb	-0.271058	2.79596	-1.12056	0.723588	0.402072	-0.745819	0.445716	0.295043	0.757865	0.92679	-0.104959	0.751029	-0.758217	-0.781003	-1.28803	-1.264	-0.208227	-0.43363	-1.38416	0.625261	-0.330981	0.144192	-0.029995	0.352298	-2.84047	-0.0653996	-0.731301	-0.0593132	0.875243	-0.786667	0.167657	-0.142176	-0.429038	0.12718	-0.0864872	-1.45773	-0.36174	0.235327	1.02941	1.2352	0.928137	0.933953	-0.936069	-0.487864	-1.27001	-0.620242	-0.163516	-0.583525	-0.71439
prkg1	-0.558391	-8.27463	-8.27463	-1.31715	0.472935	0.974757	-0.438562	0.813627	0.639952	1.30873	-8.27463	-1.66374	-8.27463	0.0657547	0.237612	0.227052	1.08922	-8.27463	0.0698462	-8.27463	0.915685	-2.15372	-8.27463	-1.13403	-8.27463	-8.27463	1.75949	-1.13036	0.735884	-0.3035	-8.27463	1.55223	-8.27463	-8.27463	-1.76277	-8.27463	0.0543777	0.82792	1.60757	1.54976	0.529502	0.565133	-0.327139	-8.27463	-3.8943	-8.27463	1.93262	-2.22264	-1.74309
prkg2	-0.363704	-5.3421	-1.45099	0.604813	1.27123	0.754766	0.163428	-1.37571	-1.20748	0.972073	-7.608	-1.20152	0.631149	0.748397	2.04332	-0.936609	-0.445998	0.892883	0.51242	-6.608	-0.751033	-0.516774	-3.68706	-7.608	-7.608	-0.0866019	1.93915	0.79063	-4.06604	1.16924	-0.691013	1.86241	-7.608	-0.478317	-0.0169868	-7.608	-7.608	-7.608	2.31146	0.169644	-0.903315	-7.608	1.03006	0.971387	-0.256571	0.672469	0.810507	1.26565	0.423421
prok2	1.01058	0.222113	-0.950967	NA	-2.23999	-0.78618	-2.24342	-1.82358	-3.14384	-0.955539	-5.91486	-0.0668846	-0.284602	0.407451	0.392458	-1.21185	-3.20483	0.7914	-0.421372	-1.52194	-5.91486	-0.778506	NA	-0.25332	-5.91486	-5.91486	1.35072	-5.91486	-5.91486	-2.43504	-5.91486	-2.35573	-1.32224	-5.91486	-3.60245	-5.91486	NA	-5.91486	0.660921	NA	-5.91486	-0.535506	-0.135317	-5.91486	-1.69836	NA	-1.5193	-1.72165	-0.636968
prokr2	0.298429	-0.212923	1.55875	0.856076	-2.39091	0.319732	0.581805	0.2448	-3.99062	-1.74015	-2.76214	-2.2095	-0.145408	-1.42965	-1.25141	1.6795	-0.334495	0.286962	0.291689	1.23782	0.569201	1.52229	-2.10599	-3.56628	0.944527	-5.85802	-1.20486	1.17566	-1.63725	-0.265891	0.771818	-2.70829	-6.96825	-1.15854	-1.03084	-1.78282	NA	NA	-0.872992	-9.55161	-4.86339	-3.79262	0.827341	-1.79579	1.33191	-1.39132	2.30786	0.177139	1.16538
rasa1	-0.666688	-0.272653	-0.0520172	0.421061	-0.699375	0.988961	0.0283202	-1.36367	-0.937145	-0.708985	0.700524	-0.769589	0.749844	1.09865	2.09865	0.523221	0.0507897	-0.355387	-0.039769	0.0370488	-1.49087	0.687084	-0.651854	-1.43479	0.444171	0.219095	0.0016488	-0.88595	-2.21615	-0.222178	-1.49031	0.929476	-2.64323	0.596598	0.263873	-0.0521428	-0.743601	-0.0641622	-1.06348	-1.57274	-2.01967	-0.0213893	-0.7873	-1.61403	0.256617	-0.346672	-1.00485	-1.19916	-1.65097
rasa2	0.26503	1.06636	1.02126	-0.272687	-2.19842	-0.458092	-0.847893	1.05323	-1.98061	0.345641	-0.24157	-4.06797	0.0571098	0.457638	1.00459	0.82698	-0.577559	1.28443	0.738664	-1.41169	-0.785969	-1.05562	-2.67516	-0.628068	1.74767	-0.32414	0.536276	0.633639	-0.270301	0.344402	0.919997	-0.417508	-1.62608	0.618195	0.354587	-0.00392386	-6.07709	0.836154	-1.57425	-0.67632	1.12605	1.35579	-0.399832	-0.207906	0.842882	-1.11902	-0.839241	0.0707197	-0.490811
rasd1	0.685381	-0.473906	0.462075	1.00246	0.103772	0.996951	2.10264	-0.0696853	-1.55293	-0.274969	-3.16321	-2.16179	-0.117011	-1.64614	-0.344358	1.29491	0.134597	0.669673	0.770587	0.683117	1.81825	1.45084	-3.23046	-10.4846	-0.329224	-10.9963	1.17965	1.30184	0.111803	1.12057	1.35052	0.872807	-12.6173	0.317455	0.27552	-2.85034	-13.6173	-2.30727	2.37553	-5.27072	-4.73878	-5.22856	0.773145	-0.781921	-0.0927775	-2.49407	1.41382	1.04564	0.907296
rgs16	0.797457	1.32959	-0.0956547	1.21218	-0.148135	0.87037	1.08874	-1.1906	0.560646	0.0024355	-0.711112	-3.29819	0.292012	-1.75606	0.310675	1.26361	-0.258899	2.27218	1.21192	0.687665	1.64412	0.0467256	-1.27044	0.547911	0.824605	-1.31352	0.258519	1.81585	1.63865	0.274063	1.65023	-0.452369	-6.68225	0.707086	-0.177897	-1.39457	-7.68225	-7.68225	0.64327	-0.771882	-0.968407	-1.51257	-0.139641	-2.11634	-1.10237	-2.44515	0.814888	-1.71969	-0.337107
rora	-0.17893	-0.803605	-0.0189889	-0.151396	-0.28486	0.401864	0.209021	-0.514911	-2.03236	-0.971581	-0.873754	-3.4396	-0.725786	0.170468	0.173504	0.557834	-1.11504	0.0821373	0.0385897	-1.12725	-0.945986	0.431326	-2.66421	-3.49842	0.198156	-1.48733	-0.0934671	0.880449	-0.127562	-0.406908	-0.1542	-0.878448	-1.9595	-0.796001	-0.70479	-0.786561	-3.18093	-1.83615	0.26989	-1.68629	-1.33339	-3.52827	0.698109	-0.702387	0.160074	-0.930543	-0.0121849	0.37685	0.594064
rorb	1.1523	-0.382061	0.145307	1.21724	1.02047	1.7489	1.26379	0.0288614	-0.00508766	1.47748	0.658646	-0.13271	-0.283299	-1.23757	-1.41638	0.430019	0.29387	0.355215	1.09589	0.73174	0.0989862	0.586389	-1.28617	-1.11259	0.979645	-0.997499	0.946794	0.811806	0.467421	0.739275	0.744989	0.302212	-6.11493	-0.329464	-0.44695	-0.52629	-7.11493	-3.55295	1.27336	-0.519909	-2.86268	-3.16263	-0.0466802	-1.22318	0.220943	-0.523394	1.69973	-0.0243728	0.0852812
rrad	-0.801856	-1.2764	-0.83266	-1.37038	-1.95988	0.400172	1.55813	-3.06162	-1.01761	-0.434875	-9.16739	-0.695624	-0.866259	-0.687011	1.45206	0.240279	-0.643938	0.205512	1.50041	-0.0359074	-1.2773	-1.97659	-1.64392	-0.0487056	-0.119478	0.46831	-9.16739	-1.01464	-0.471747	-1.40544	1.558	-0.633159	-0.98308	-1.10743	-9.16739	-0.935581	-0.0152093	-0.914654	-0.576158	-9.16739	-2.04444	-0.796339	-1.04851	-0.197067	-1.49694	-0.495603	-1.81209	-0.0449748	1.35415
slc12a4	-8.25954	-0.437219	-3.74538	-0.386068	-8.25954	-3.41248	-2.35195	0.478754	-5.02728	-8.25954	-8.25954	-8.25954	-1.5051	0.656038	-8.25954	-3.37659	-2.4193	-3.38535	-1.68094	-2.22416	-8.25954	-0.756915	-8.25954	1.6094	-8.25954	NA	-8.25954	2.35412	-8.25954	-1.1249	-8.25954	0.393723	-8.25954	-8.25954	-8.25954	0.361808	0.42945	-8.25954	-4.0153	0.686965	-3.57236	0.0410913	-0.977692	0.779751	1.35649	3.0554	0.832353	0.184308	-0.894421
slc12a5	-0.999107	-0.140525	-1.05461	-1.63455	-2.62407	-1.78556	-1.96232	-0.628762	-0.462102	-0.692018	-0.304681	0.701171	0.423839	0.50871	1.2282	-0.76517	-1.19001	0.884513	0.0958534	-0.632117	-7.63702	-0.644629	-0.100726	0.618651	0.247394	0.789799	-2.92566	-1.7539	0.849217	-1.73103	0.253979	-0.666208	-0.00150302	0.25162	0.458219	0.574797	0.164145	1.30061	-0.447327	0.736305	1.64235	1.48793	0.0105487	0.733404	0.841803	0.190284	-0.578748	-0.523322	0.251288
slc12a6	1.23099	-0.179162	-0.0427363	0.0758816	1.54366	0.454714	-1.17394	0.682037	-0.160642	-0.00995244	-0.149534	-0.0372803	-0.0811051	-0.212977	0.000202992	0.394427	-1.00481	0.779843	-0.299389	-0.157266	-1.45551	0.289428	-0.319732	-0.0112402	0.444364	-0.551106	-1.79631	-0.759728	-0.219674	-0.784992	0.829882	-1.08647	0.436389	-2.15721	0.662934	0.353903	-0.911542	0.652018	1.17738	0.64939	-0.0643441	0.804442	0.412649	0.0317663	0.183582	0.601831	0.209842	0.982407	0.0626422
slc12a7	0.963954	-0.333661	0.829454	0.58759	1.20529	2.1989	0.54083	0.354718	-2.44528	-0.142424	0.00844183	-1.27073	0.571186	-0.108411	-2.05524	0.983033	0.651687	-0.103251	-0.039089	-0.502675	1.76976	1.71007	-6.79264	-8.30582	-0.0478955	-3.91568	1.83566	0.263962	-0.0310555	1.15436	1.10625	0.47859	-2.10532	-0.358944	-0.531632	-8.30582	-8.30582	-8.30582	1.29506	-4.1473	-2.58675	-5.15679	0.687494	-2.36786	0.123188	-3.5423	1.49471	0.70806	0.349709
slc32a1	0.33184	-0.592811	-0.274119	-0.100346	0.0450823	0.0183936	-0.174285	-0.184401	-0.218161	0.508697	0.224512	-1.37314	-0.56553	0.0397465	0.348029	0.0568042	-0.504632	-0.0929935	-0.13164	0.255623	-0.639399	-0.450638	-0.401076	-0.000172637	0.545701	0.262686	-0.386773	0.328397	0.452715	-0.464081	0.386634	-0.740711	-1.0822	-0.528728	0.0403421	-0.126466	-0.845024	0.241058	0.12118	0.741472	0.90913	0.620412	0.241197	-0.0876506	0.298341	0.0859855	-0.583851	-0.0623131	0.835518
vip	-15.26	1.01801	-3.16251	-15.26	-15.26	-15.26	-15.26	-15.26	-3.89998	-15.26	-15.26	-15.26	4.31503	4.17962	3.01139	-0.918447	-3.39828	1.91336	-0.740657	-15.26	-3.11748	-6.32781	-15.26	-15.26	-15.26	-15.26	-1.11136	1.47219	-15.26	1.51731	-4.58231	-2.92707	-15.26	-7.36902	-3.69167	-15.26	-15.26	-15.26	-15.26	-15.26	-15.26	-15.26	3.83562	4.10264	2.84876	-15.26	1.26958	2.47866	-0.0222984
vipr2	0.636846	-0.614585	0.550094	0.66407	-0.862732	1.18357	0.996877	-1.49416	-2.24864	1.11501	-3.22049	-1.72534	0.520695	-0.807126	-0.780366	0.906763	0.272638	-0.858324	-0.757299	1.04813	0.482903	1.25528	-1.97031	-4.6011	0.805995	-1.99781	0.635735	0.231599	-0.988784	0.496964	-0.100108	1.09154	-14.0474	-0.456939	-0.842307	-14.0474	-14.0474	-7.56364	0.149822	-4.49633	-14.0474	-14.0474	1.01592	-1.92616	-0.295997	-0.937453	0.672152	0.0615204	0.753777
[truncated: 274 more columns]
