# Supplementary material for: Single-Cell Transcriptional Analysis Reveals Novel Neuronal Phenotypes and Interaction Networks Involved in the Central Circadian Clock
Source: Front Neurosci. 2016 Oct 25;10:481. doi: 10.3389/fnins.2016.00481 (PMC5079116; doi:10.3389/fnins.2016.00481)
Supplement: Supplementary file 4 [file DataSheet3.XLSX]

## Sheet: Sheet1
Gene Symbol	Gene Name	Accession No.	Forward Design	Reverse Design	Function
Arntl	Aryl hydrocarbon recetor nuclear translocator-like (AKA Bmal1)	NM_007489.3	accttcccgcagctaacag	tcctctttgggccacctt	circadian clock
Bhlhe40	Basic helix-loop-helix family, member e40 (Dec1/Sharp2)	NM_011498.4	cagcttcatgaacccagaca	gtgccaaaggagaagggagt	circadian clock
Bhlhe41	Basic helix-loop-helix family, member e41 (Dec2/Sharp1)	NM_001271768.1, NM-024469.2	cctgcccttctatctgctgt	tcttgtctagccagggctgt	circadian clock
Clk	Clock	NM_001289826.1, NM_001305222.1, NM_007715.6	tgacaaggacaaagcaaaaaga	cgcgttaccaggaagcata	circadian clock
Cry1	Cryptochrome 1	NM_007771.3	ctatatcctcgacccctggtt	caagacactgaagcaaaaatcg	circadian clock
Cry2	Cryptochrome 2	NM_009963.4, NM_001113333.1	gccatcatgacccaactga	ctcccagctgacccagag	circadian clock
Csnk1d	Casein kinase 1 delta	NM_139059.2, NM_027874.2	catcctcagctccacattga	acattgtagtccccctcagc	circadian clock
Csnk1e	Casein kinase 1 epsilon	NM_013767.6	tgagcatgagactccacagag	tcaaatggcacgcttgtct	circadian clock
Csnk2a1	Casein kinase 2, alpha 1 polypetide	NM_007788.3	gtttggatatgtggagcttgg	tgttcccagaaccttggcta	circadian clock
dbp	D site-binding protein	NM_016974.3	cttttgaccctcggagacac	ccggctccagtacttctcat	circadian clock
Gsk3b	Glycogen synthase kinase 3 beta	NM_019827.6	ttctacaggacaagcgatttaaga	cggactatgttacagtggtctagc	circadian clock
Id2	Inhibitor of DNA binding 2	NM_010496.3	actatcgtcagcctgcatca	agctcagaagggaattcagatg	circadian clock
Nfil3	Nuclear factor, interleukin 3, regulated	XM_006516877.1, XM_011244379.1, XM_006516878.1, XM_006516875.1, XM_006516876.2	gaccagggagcagaaccac	ccccagtcttctttcaggtct	circadian clock
Npas2	Neuronal PAS domain protein 2	NM_008719.2	ggcacctcaggctacgact	ctttgccaaactgcatcaga	circadian clock
Nr1d1	Rev-erb-alpha	NM_145434.3	aggagctgggcctattcac	cggttcttcagcaccagag	circadian clock
Nr1d2	Rev-erb-beta	NM_011584.4	cagcactaccagctcaggaa	ccaatcacttcctcctttgc	circadian clock
Per1	Period 1	NM_011065.4, NM_001159367.1	gcttcgtggacttgacacct	tgctttagatcggcagtggt	circadian clock
Per2	Period 2	NM_011066.3	acccacacaccaaactgctt	ggcgtctcgatcagatcct	circadian clock
Per3	Period 3	NM_011067.2	cactgcacctctggtgagc	actgctggcactgcttcc	circadian clock
Rora	Ror-alpha	NM_013646.1	cctactgttccttcaccaacg	atgttctgggcaaggtgttc	circadian clock
Rorb	Ror-beta	NM_001043354.1, NM_146095.3	cacgtgtgaaggctgcaa	ggcaggagtaagaggcattg	circadian clock
Arih1	Ariadne ubiquitin-conjugateing ezyme, E2-binding protein homolog 1	NM_019927.2	gccacttcaattgggataaaga	ggattaattacatgacactcagcaa	light induced
Cebpb	CCAAT enhancer binding protein	NM_009883.3	aagatgcgcaacctggag	cagggtgctgagctctcg	light induced
Dusp1	Dual specificity phosphatase 1	NM_013642.3	ccactcaagtcttctttctccaa	gactgtttgctgcacagctc	light induced
Dusp4	Dual specificity phosphatase 4	NM_176933.4	acggacatctgcctgctta	ggtgctgggaggtacagg	light induced
Egr1	Early growth response 1	NM_007913.5	cctatgagcacctgaccaca	tcgtttggctgggataactc	light induced
Egr2	Early growth response 2	NM_010118.3	cccttccagtgtcggatct	tgtgggttcggatgtgagta	light induced
Fos	FBJ osteosarcoma oncogene	NM_010234.2	gggacagcctttcctactacc	gatctgcgcaaaagtcctgt	light induced
Gadd45b	Growth arrest and DNA-damage-inducible 45 beta	NM_008655.1	ctgcctcctggtcacgaa	ttgcctctgctctcttcaca	light induced
Jun	Jun oncogene	NM_010591.2	tggagtgggaaggacgtg	aaagtctgccggccaatag	light induced
Junb	Jun-B oncogene	NM_008416.2	cgtctacaccaacctcagca	cgggtatgagctcccagtc	light induced
Nr4a1	Nuclear receptor subfamily 4, group A, member 1	NM_010444.2	gctgcaagggcttcttca	tctggaagcggcagaact	light induced
Nr4a2	Nuclear receptor subfamily 4, group A, member 2	NM_001139509.1, NM_013613.2	tcagagcccacgtcgatt	tagtcagggtttgcctggaa	light induced
Pou2f2	POU domain, class 2, transcription factor 2	NM_001163554.1, NM_001163555.1, NM_011138.2	ggcccaactcatgctgac	actgagcaggtggctgga	light induced
Rrad	Ras-related assocated with diabetes	NM_019662.2	gggttgtgcgccagatac	ttcttgccaaggctctcc	light induced
Adcyap1	Adenylate cyclase activating polypeptide 1 (PACAP)	NM_009625.2	gagaatctgggggcaagtct	caccagcacctgatctgtca	neuropeptide
Avp	Arginine vasopressin	NM_009732.1	ctacgctctccgcttgtttc	gggcagttctggaagtagca	neuropeptide
Grp	Gastrin releasing peptide	NM_175012.2	acgacgttcaaaccgctaag	tggcagttcctcccttttc	neuropeptide
Pcsk1n	Proprotein convertase subtilisin/kexin type 1 inhibitor	NM_013892.3	gatcctcaccggaagttcg	aaatcctggtccacagatcg	neuropeptide
Prok2	Prokineticin 2	NM_015768.2, NM_001037539.2, NM_001170419.1	tcatttggggcagacgtt	aaagccagtgggccagat	neuropeptide
Vip	Vasoactive internal polypeptide	NM_011702.2	gcctctctttggaccacctt	ctccttcaaacggcatcct	neuropeptide
Adcyap1r1	Adenylate cyclase activating polypeptide 1 receptor 1	NM_007407.3, NM_001025372.1	ggctgtgctgaggctctact	ccacagagctgtgctgtcat	receptor
Avpr1a	Arginine vasopressin receptor 1A	NM_016847.2	gccaaggatgactcggatag	tgggcttcggttgttagaat	receptor
Avpr1b	Arginine vasopressin receptor 1B	NM_011924.2	tcctcggtgtcacctctca	gggaggtgggtgttaatatgg	receptor
Avpr2	Arginine vasopressin receptor 2	NM_019404.1	tgggtcctcaagatgagtcc	aggagggtgtatccttcatcag	receptor
Brs3	Brs3 bombesin-like receptor 3	NM_009766.3	gtgagcagtgccctctttct	atgacacgtgaacagccaga	receptor
Cul5	Cullin 5 (VACM-1)	NM_001161618.1, NM_027807.3	gcatattataagtgcgggccta	gctccacatacttctcagagtcag	receptor
Drd1a	Dopamine receptor D1	NM_001291801.1, NM_010076.3	tgtgcatcgaggtgaatgag	cagcgatgagcccaactatc	receptor
Gabbr2	Gamma-aminobutyric acid (GABA) B receptor, 2	NM_001081141.1	ctgcggaggacagtggag	gtgttttcgcagtgttccag	receptor
Gabra1	Gabra1 gamma-aminobutyric acid (GABA) A receptor, subunit alpha 1	NM_010250.4	gctccggctaaacaacctta	cacagacttctttccattgtgg	receptor
Gria1	Glutamate receptor, ionotropic AMPA1 (alpha 1)	NM_001113325.1, NM_008165.3	tttgctttgtcacaactcacg	tttggagaactgggaacagaa	receptor
Gria2	Glutamate receptor, ionotropic, AMPA2 (alpha 2)	NM_001039195.1, NM_001083806.1, NM_013540.2	gatggtcaacactcgaagagaa	tcataagtcagggccgaagt	receptor
Gria4	Glutamate receptor, ionotropic, AMPA4 (alpha 4)	NM_001113180.1, NM_001113181.1, NM_019691.4	cttcagctaagaccttcattgaga	cctgctttttccattatagcttg	receptor
Grin1	Grin1 glutamate receptor, ionotropic, NMDA1 (zeta 1) NMDAR-1	NM_008169.1	tacaagcgacacaaggatgc	ggctctgctctaccactctttc	receptor
Grin2c	Grin2c glutamate receptor, ionotropic, NMDA2C (epsilon 3) NMDAR-2C	NM_010350.2	gaagcgggccatagacct	tggcagatccctgagagc	receptor
Grm1	Glutamate receptor, metabotropic 1 (mGluR1)	NM_001114333.1, NM_016976.2	gatgagaagggggatgcac	caggttcccacatggacata	receptor
Grm5	Glutamate receptor, metabotropic 5 (mGluR5)	NM_001081414.2, NM_001143834.1	gcagtgaaccgtgtgagaaa	gtgtgcaggtccaacaacag	receptor
Grpr	Grpr gastrin releasing peptide receptor	NM_008177.2	ctccatgctccactttgtca	aggggttcacacaggagttg	receptor
Nmbr	Neuromedin B receptor	NM_008703.2	gctgggctgcaaactcat	catggggttcacgatagctc	receptor
Npy1r	Neuropeptide Y receptor Y1	NM_010934.4	catcatgctgctctccattg	tggttccagtcgaacacagt	receptor
Npy2r	Neuropeptide Y receptor Y2	NM_001205099.1, NM_008731.3	gcggatcttttggtgaaca	ttccactctcccatcaaggt	receptor
Npy5r	Neuropeptide Y receptor Y5	NM_016708.3	cgcagtgttttctacagactgac	cacgtggaagacgtggagt	receptor
Prokr2	Prokineticin receptor 2	NM_144944.3	gggcatcctcacagcctac	ggggaagaagtctcgcacta	receptor
Slc12a4	Slc12a4 solute carrier family 12, member 4 (KCC1)	NM_009195.2	cccctacttcctgctcaaca	ccaggtaagcgctccaga	receptor
Slc12a5	Slc12a5 solute carrier family 12, member 5 (KCC2)	NM_020333.2	tttctggacaaccatccaca	ttcaccttctcagcctccat	receptor
Slc12a6	Solute carrier family 12, member 6 (KCC3)	NM_133648.2, NM_133649.2	ggtgccatcaagtcttcctt	ttgatgacagggtacggttg	receptor
Slc12a7	Solute carrier family 12, member 7 (KCC4)	NM_011390.2	gtaccacctcaggatcagtgc	ctcataggtgaatgcggaaat	receptor
Slc32a1	Solute carrier family 32 (GABA vesicular transporter), member 1	NM_009508.2	acgtgacaaatgccattcag	tgaggaacaaccccaggtag	receptor
Vipr2	Vipr2 vasoactive intestinal peptide receptor 2 (VPAC2)	NM_009511.2	cttcctggcctaccttctga	gtcccagcaacctgtgtctt	receptor
Calb1	Calb1 calbindin 1	NM_009788.4	tctgtgtgagaagaacaaacagg	taagagcaaggtctgttcggta	signal transduction
Calb2	Calbindin 2	NM_007586.1	gatggcaaattgggtctctc	tctgaggtcagcttcataccc	signal transduction
Camk2a	Calcium/calmodulin-dependent protein kinase II alpha	NM_009792.3, NM_177407.4	cagatcgtccacttccacag	tccagcaaaatccaaaggag	signal transduction
Camk2b	Calcium/calmodulin-dependent protein kinase II, beta	NM_007595.4	cagccccaaaggatctctc	ttccttaatcccgtccactg	signal transduction
Creb1	Creb1 cAMP responsive element binding protein 1	NM_001037726.1, NM_009952.2, NM_133828.2	ccactgatggacagcagattc	ggtatgtttgtacatcgcctga	signal transduction
Crebbp	Crebbp CREB binding protein (CBP/P300)	NM_001025432.1	gatgaggactctcaatgcccta	ggctgttgatctgttgttattcc	signal transduction
Mapk1	Mapk1 mitogen-activated protein kinase 1 (ERK2)	NM_001038663.1, NM_011949.3	accgtgacctcaagccttc	tgatctggatctgcaacacg	signal transduction
Mapk3	Mapk3 mitogen-activated protein kinase 3 (ERK1)	NM_011952.2	acacccctgtccttttggat	tctgggttgagcaaagttca	signal transduction
Nras	neuroblastoma ras oncogene	NM_010937.2	agtacatgaggacaggcgaag	ctttcacacgcttaatttgctc	signal transduction
Ppp1ca	Protein phosphatase 1, catalytic subunit, alpha isoform	NM_031868.2	cagccattgtggatgagaag	ctaatctgctccatggattgc	signal transduction
Ppp2ca	Protein phosphatase 2 (formerly 2A), catalytic subunit, alpha isoform	NM_019411.4	gctgaacgagtgcaagcag	cgttggattcttttgtcagga	signal transduction
Prkaca	Protein kinase, cAMP dependent, catalytic, alpha (PKA)	NM_008854.4	aaaaatgggagaccccttctc	gtgccaagggtcttgattcta	signal transduction
Prkacb	Protein kinase, cAMP dependent, catalytic, beta	NM_011100.4, NM_001164198.1	gcaggacatggacattgtgt	tccaccgccttattgtaacc	signal transduction
Prkca	Protein kinase C, alpha	NM_011101.3	ggaatgagtccttcacgttca	cccatgaagtcattccgagt	signal transduction
Prkcb	Protein kinase C, beta	NM_008855.2	accaagacattctgtggcact	agacttcccgtagggctgat	signal transduction
Prkg1	Protein kinase, cGMP-dependent, type I	NM_001013833.2, NM_011160.2	cacctcccataattccaagtg	atgtcccagcctgagttgtc	signal transduction
Prkg2	Protein kinase, cGMP-dependent, type II	NM_008926.4	cgatggctaccttaagttggtt	ccacagaatgtccacgttttc	signal transduction
Pvalb	Parvalbumin	NM_013645.3	ggcaagattggggttgaag	agcagtcagcgccacttag	signal transduction
Rasa1	Rasa1 RAS p21 protein activator 1	NM_145452.3	tccttagtcagacaaatgttgtcaat	aaacaagaaacgtgactgtaataacc	signal transduction
Rasa2	Rasa2 RAS p21 protein activator 2	NM_053268.2	gctaaagtcaccagatgttcagc	gcagcaacagtcgtacaagg	signal transduction
Rasd1	RAS, dexamethasone-induced 1	NM_009026.4	tgcacagcgacctcatgta	acacagcgctccttgtcc	signal transduction
Rgs16	Regulator of G-protein signaling 16	NM_011267.3	ctctccacgacgtgctgtc	ccgcgtcttgaactctttg	signal transduction
Actb	Actin, beta	NM_007393.3	aaggccaaccgtgaaaagat	gtggtacgaccagaggcatac	housekeeping
atp5b	ATP synthase, H+ transporting mitochondrial F1 complex, beta subunit	NM_016774.3	ctgaggtcttcacgggtca	gcttgttctgggagatggtc	housekeeping
Gapdh	Glyceraldehyde-3-phosphate dehydrogenase	NM_008084.2	tgtccgtcgtggatctgac	cctgcttcaccaccttcttg	housekeeping
Hprt	Hypoxanthine guanine phosphoribosyl transferase	NM_013556.2	tcctcctcagaccgctttt	cctggttcatcatcgctaatc	housekeeping
Tbp	TATA box binding protein	NM_013684.3	gggagaatcatggaccagaa	gatgggaattccaggagtca	housekeeping
