# Supplementary material for: Single-Cell Transcriptional Analysis Reveals Novel Neuronal Phenotypes and Interaction Networks Involved in the Central Circadian Clock
Source: Front Neurosci. 2016 Oct 25;10:481. doi: 10.3389/fnins.2016.00481 (PMC5079116; doi:10.3389/fnins.2016.00481)
Supplement: Supplementary file 5 [file DataSheet4.XLSX]

## Sheet: stat.sig.gene.corr.DDcells
No.	Gene symbol	No. of statistically significant correlations ( > 0.25 )
1	Gria2	29
2	Grpr	27
3	Avpr1a	26
4	Vipr2	24
5	Grin2c	23
6	Slc12a5	23
7	Slc12a7	23
8	Avp	22
9	Prokr2	22
10	Adcyap1r1	20
11	Prok2	19
12	Drd1a	19
13	Slc32a1	19
14	Vip	18
15	Grin1	16
16	Gabbr2	14
17	Pcsk1n	12
18	Gabra1	12
19	Slc12a6	12
20	Avpr1b	11
21	Gria1	11
22	Grm1	11
23	Grm5	11
24	Gria4	9
25	Cul5	8
26	Avpr2	7
27	Npy2r	6
28	Slc12a4	6
29	Brs3	5
30	Npy5r	5
31	Adcyap1	4
32	Npy1r	4
